# Supplementary material for: Basic and target eco-environment water requirements of a dry inland river under typical flow frequencies in China
Source: PeerJ. 2020 Jan 2;8:e8285. doi: 10.7717/peerj.8285 (PMC6942682; doi:10.7717/peerj.8285)
Supplement: Supplemental Information 1 [file peerj-08-8285-s001.zip]

Archive with 4 entries (3 files):
- data/Flow in Kaqun section and natural vegetation protection targets.xlsx
- data/The annual average basic and target EEWR.xlsx
- data/Water diversion and withdrawal in Kaqun-Heiniyazi channel.xls
- data/
