# Supplementary material for: Basic and target eco-environment water requirements of a dry inland river under typical flow frequencies in China
Source: PeerJ. 2020 Jan 2;8:e8285. doi: 10.7717/peerj.8285 (PMC6942682; doi:10.7717/peerj.8285)
Supplement: Supplemental Information 1 [file peerj-08-8285-s001.zip › data/Flow in Kaqun section and natural vegetation protection targets.xlsx]

## Sheet: Kaqun section
	Monthly Average flow in Kaqun section Unit: m3/s
Years	1	2	3	4	5	6	7	8	9	10	11	12
1970	41.9	42.1	40	40.2	46.9	191	553	665	483	105	73	62.4
1971	50.4	51.3	43	42	68	415	756	1040	266	92.9	69.1	58.3
1972	49.9	45.2	46.3	44.7	111	193	370	514	314	77.8	58.2	52
1973	45.1	45.3	43.1	46.8	53.1	311	1160	907	452	119	77.2	58.4
1974	45.7	42	47.5	46.1	66.4	210	622	602	194	94.4	68.3	57.2
1975	50.1	51.4	44	51.3	55.6	231	420	808	218	89.2	63.2	59.1
1976	51.7	42.6	44.4	62.9	89	191	848	480	214	91.4	69.6	57.8
1977	43.6	56	46	43.4	67.3	358	1070	718	239	96.6	72	55.1
1978	44.4	45.2	45	63.8	75	293	1040	921.6	299	91.4	65.2	48.8
1979	39.4	38.9	37.2	39.3	45.3	208	629	847	212	76	63.2	53.3
1980	42.3	45.1	43	40.1	81.5	292	512	570	230	116	68.7	60.7
1981	48.7	48.1	42.6	37.1	95.1	177	764	773	215	100	74.8	57.4
1982	43.9	47.8	46.4	54.2	143	212	455	987	217	102	91.4	49.8
1983	44	43.3	42.6	56.2	151	174	508	991	470	117	69.8	56.2
1984	46.6	46.9	49.3	45.9	45.7	236	601	1240	306	85.4	63.3	50.2
1985	45.3	50.1	49.4	45.8	68.1	153	748	822	274	93.7	65.7	58.1
1986	47.4	48.6	45.7	50	83.5	211	660	770	189	97.1	70.1	56.3
1987	47	48.1	44.3	40.7	51.6	143	428	618	315	98.1	73.9	65.2
1988	58.5	53.8	49	59.7	79	252	943	832	249	95.9	75.8	65.2
1989	52.6	51.7	50.5	46.8	61.8	137	471	432	177	86.4	67.6	58.7
1990	49.6	50.7	46.4	42.4	120	388	780	824	334	112	79.1	69.7
1991	58.7	57.8	53.9	46.7	73.1	219	479	534	356	98.7	71.7	64
1992	56.4	52	53.2	70.9	83.7	221	583	689	304	96.6	72.9	67
1993	53.4	58.9	50.1	53.5	74	193	467	369	191	84.3	68.3	62.8
1994	55.2	53.3	48.1	43	85.3	318	1230	1170	364	94.1	73.1	64.4
1995	52.8	56.7	53.7	52.5	94.9	252	782	711	205	96	72.3	63.3
1996	53.5	55.5	52.5	69.9	99.8	351	539	755	239	100	72.6	61.8
1997	53.6	57.3	49.2	46.5	65.7	308	935	793	277	94.8	64.4	55.8
1998	43.5	43.6	43.3	45.6	57.1	212	673	779	390	94	65.8	54.5
1999	54	55	49.8	56.3	133	272	748	992	326	119	75.5	53.8
2000	47	46.3	42.9	42.7	126	270	827	645	322	104	75.7	65.2
2001	51.3	52.1	45.1	42.3	73.9	399	917	695	235	99.1	77.3	68.6
2002	52	50.5	50	45.14	51.8	180	465	881	284	95.6	73.5	61.2
2003	53	56.8	52.3	50.8	64.3	246	745	640	301	96.2	72.4	59.2
2004	50.8	50.5	46.6	49.8	98.3	243	542	612	242	106	78.7	68.5
2005	53.2	52	50.9	71.2	123	500	867	724	367	116	83.4	69.3
2006	63	62.1	54.8	67.3	139	236	858	1150	248	103	75.8	68
2007	56.8	55.9	52.3	53.9	87.3	352	660	747	343	106	78.7	68.8
2008	59.8	52.2	55.5	49.5	98.1	621	875	779	192	97.8	73.4	61.5
2009	61.9	58.2	52.4	45.6	50.9	149	389	677	186	103	71	60.1
2010	51.5	31.6	50.1	25	85.2	239	658	1168.6	331	107	72.3	73.4
2011	62.4	50	65	50.8	83.1	274	557	582	401	93.9	104	91.6
2012	76.6	73.3	119	133	133	313	677	1010	569	187	142	110
2013	82.4	74.9	87.2	94.7	111.67	417.82	750	1100	338	138.42	99.7	83.4
2014	63.3	61	68.4	61.5	78.1	225	725	765	304	134	96.6	79.3
2015	63.7	61.9	84	92.1	104	185	798	800	164	66.7	52.9	52.3
2016	46.7	44.1	55.1	81.04	113.73	340.43	646.35	707.89	375.4	150.985	105.02
2017	52.1758	51.8597	51.4629	53.719	83.1468	264.214	686.715	785.114	299.232	103.797	75.7455	61.2306

## Sheet: Natural vegetation targets
The three protection targets on natural vegetation
	the ecological protection red line of natural vegetation	ecologically sensitive vegetation	Key Populus euphratica forest areas
area(104hm2)	74.29	22.27	9
ecological water requirements(108m3)	11.32	3.41	1
