# Supplementary material for: Basic and target eco-environment water requirements of a dry inland river under typical flow frequencies in China
Source: PeerJ. 2020 Jan 2;8:e8285. doi: 10.7717/peerj.8285 (PMC6942682; doi:10.7717/peerj.8285)
Supplement: Supplemental Information 1 [file peerj-08-8285-s001.zip › data/The annual average basic and target EEWR.xlsx]

## Sheet: the annual basic EEWR
Section	Months	4	5	6	7	8	9	Average in flood season
Kaqun section	Ecological base flow	4.56	5.71	42.4	134.6	155.8	78	102.7
	Basic EEWR	0.12	0.15	1.1	3.61	4.17	2.02	10.9
	Months	10	11	12	1 (next year)	2 (next year)	3 (next year)	Average in non-flood season
	Ecological base flow	9.4	6.58	5.45	4.35	4.36	4.33	5.59
	Basic EEWR	0.25	0.17	0.15	0.12	0.11	0.12	1.18
	other sections
	Sections	Yiganqi		48th Mission Ferry		Alektamu		Heiniyazi
	Months	EEWR	Ecological flow	EEWR	Ecological flow	EEWR	Ecological flow	EEWR	Ecological flow
	1	0.07	2.48	0	0	0	0	0	0
	2	0.07	2.71	0	0	0	0	0	0
	3	0.08	2.84	0	0	0	0	0	0
	4	0.09	3.4	0.01	0.32	0	0	0	0
	5	0.1	3.84	0	0.11	0	0	0	0
	6	0.7	26.97	0.62	23.88	0.47	18.09	0	0
	7	2.61	97.26	0.74	27.45	0	0	0	0
	8	3.17	118.46	0.54	20.27	0	0	0	0
	9	1.98	76.46	0.8	30.93	0.72	27.85	0.44	17.04
	10	0.21	7.91	0	0	0	0	0	0
	11	0.14	5.42	0	0	0	0	0	0
	12	0.09	3.21	0	0	0	0	0	0
	Total	9.31	29.25
	Flood season	8.46	79.79	2.71	17.16	1.19	22.97	0.44	17.04
	Non-flood season	0.85	3.98	0	0	0	0	0	0

## Sheet: the annual target EEWR
	Sections	the first target EEWR(108m3)	the second target EEWR(108m3)	the third target (108m3)
	Kaqun	26.39	18.48	19.37
	Yiganqi	23.61	15.7	16.59
	48th Mission Ferry	17.67	9.76	10.65
	Alektamu	15.35	7.44	8.33
	Heiniyazi	11.32	3.41	3.3
