# Supplementary material for: Basic and target eco-environment water requirements of a dry inland river under typical flow frequencies in China
Source: PeerJ. 2020 Jan 2;8:e8285. doi: 10.7717/peerj.8285 (PMC6942682; doi:10.7717/peerj.8285)
Supplement: Supplemental Information 1 [file peerj-08-8285-s001.zip › data/Water diversion and withdrawal in Kaqun-Heiniyazi channel.xls]

## Sheet: Kaqun-Yiganqi
Monthly water volume from Kaqun to Yiganqi in 2000-2017
												Unit：108m3
year month	1	2	3	4	5	6	7	8	9	10	11	12	Total
runoff in Kaqun
2000	1.26	1.12	1.15	1.11	3.37	7	22.15	17.28	8.35	2.79	1.96	1.75	69.29
2001	1.37	1.26	1.21	1.1	1.98	10.34	24.56	18.61	6.09	2.65	2	1.84	73.01
2002	1.39	1.22	1.34	1.17	1.39	4.82	12.45	23.6	7.36	2.56	1.91	1.64	60.85
2003	1.42	1.37	1.4	1.32	1.72	6.38	19.95	17.14	7.8	2.58	1.88	1.59	64.55
2004	1.36	1.27	1.25	1.29	2.63	6.3	14.52	16.39	6.27	2.84	2.11	1.83	58.06
2005	1.42	1.26	1.36	1.85	3.29	12.96	23.22	19.39	9.51	3.11	2.16	1.86	81.39
2006	1.69	1.5	1.47	1.74	3.72	6.32	22.98	30.8	6.43	2.76	1.96	1.82	83.19
2007	1.52	1.35	1.4	1.4	2.34	9.43	17.68	20.01	8.89	2.84	2.04	1.84	70.74
2008	1.6	1.31	1.49	1.33	2.63	16.63	23.44	20.86	4.98	2.62	1.9	1.59	80.38
2009	1.66	1.41	1.4	1.18	1.36	3.86	10.42	18.13	4.82	2.76	1.84	1.61	50.45
2010	1.38	0.76	1.34	0.65	2.28	6.19	17.62	31.3	8.58	2.87	1.87	1.97	76.81
2011	1.67	1.21	1.74	1.32	2.23	7.1	14.92	15.59	10.39	2.52	2.7	2.45	63.84
2012	2.05	1.84	3.19	3.45	3.56	8.11	18.13	27.05	14.75	4.85	4.54	2.95	94.47
2013	2.207	1.812	2.3356	2.4546	2.991	10.83	20.088	29.4624	8.7609	3.7074	2.5842	2.2338	89.4669
2014	1.69543	1.47571	1.83203	1.59408	2.09183	5.832	19.4184	20.4898	7.87968	3.58906	2.50387	2.12397	70.5258
2015	1.70614	1.49748	2.24986	2.38723	2.78554	4.7952	21.3736	21.4272	4.25088	1.78649	1.37117	1.4008	67.0316
2016	1.25081	1.10497	1.4758	2.10056	3.04614	8.82395	17.3118	18.9601	9.73037	4.04398	2.72212	0	70.5707
2017	1.741	1.468	2.226	2.618	4.768	7.776	20.86	20.49	8.84	4.018	2.955	2.705	80.465
(Kaqun section)water diversion in West Bank Gross Trunk drainage
2000	0	0	0	0	0.465264	0.328009	0.720058	1.03257	0.467942	0.152064	0	0	3.1659
2001	0	0	0	0	0.337392	0.821318	0.507168	0.45481	0.324536	0.097632	0.00334541	0	2.5462
2002	0	0	0	0	0.045792	0.477878	0.558922	0.71064	0.165197	0.009072	0.0392256	0	2.00673
2003	0	0.00713664	0	0	0.152081	0.585274	0.590026	0.58657	0.260842	0.0174528	0	0	2.19938
2004	0	0	0	0	0	0.348624	0.64705	0.642298	0.54216	0.0901152	0	0.0088992	2.27915
2005	0.0467424	0.0274752	0	0.205062	0.342144	0.198029	0.338342	0.325814	0.182218	0.086832	0.00700704	0.0463104	1.80598
2006	0.0834019	0.0191808	0	0.16848	0.538445	0.664589	0.67392	0.338688	0.537322	0.233366	0.279418	0.120614	3.65742
2007	0.0650592	0.016416	0	0.042336	0.264384	0.76559	0.740016	0.71185	0.464227	0.342403	0.0196128	0	3.43189
2008	0.0442368	0.0524448	0.02808	0.0088992	0.607392	0.970099	0.952474	0.926467	0.485438	0.346118	0.115862	0	4.53751
2009	0	0	0	0	0	0.0823	0.93744	0.952646	0.921715	0.633226	0.114394	0	3.64172
2010	0	0	0.00467424	0.206237	0.56255	0.737251	0.63815	0.929405	0.441504	0.068688	0.0400896	0.158976	3.78753
2011	0	0	0	0.0481248	0.189043	0.675959	0.862713	0.992304	0.782896	0.700894	0.421433	0.271512	4.94488
2012	0	0	0.3881	1.05232	0.6048	0.500688	0.796435	0.747446	0.567043	0.368064	0.0706579	0.163642	5.25919
2013	0	0.002	0.4169	0.4273	0.1105	0.3777	0.6934	0.6674	0.7276	0.5047	0.2097	0.2617	4.3989
2014	0.2842	0.2274	0.0086	0	0	0	0	0	0	0	0	0	0.5202
2015	0	0	0	0	0	0.30862	0.30862	1.36909	1.74011	0.73478	0.645679	0.25769	5.36459
2016	0.0397526	0.0390563	0.18533	0	0.61318	1.12501	1.44884	1.54673	0.99075	0.36936	0.11992	0.09	6.56793
2017	0	0	1.0336	1.1333	0.248	0.9991	1.3115	1.23206	1.1201	1.1227	0.56	0.4462	9.20656
(Kaqun section) water diversion in East Bank Gross Trunk drainage
2000	0.362362	0.336614	0.389146	0.351994	0.135518	0.926035	2.01753	2.41652	1.83669	0.133056	0	0.445824	9.35129
2001	0.0824256	0.101261	0	0	0	1.75478	2.07472	1.57343	0.837441	0.146275	0	0.0173664	6.58771
2002	0.0438998	0	0	0	0.0618624	0.920506	1.33332	1.89596	1.86287	0.445824	0	0.0178848	6.58213
2003	0.0484704	0.00257472	0	0	0.0475373	1.31691	1.87082	1.5317	1.04155	0.157248	0	0.033696	6.05051
2004	0.0745718	0.0304992	0	0	0.189994	1.04268	1.12493	1.12476	1.04198	0.187013	0	0.00594432	4.82236
2005	0.0581472	0.04752	0	0.124675	0.394416	0	0	1.00665	0.872726	0.508982	0	0.0581472	3.07126
2006	0.0990144	0.0730944	0	0.054	0.695693	1.01805	1.38352	1.17815	1.18428	0.375667	0.002592	0.0675648	6.13164
2007	0.030672	0.009072	0	0	0.415757	1.29203	1.97968	2.00189	1.5762	0.200707	0	0.0115776	7.51758
2008	0	0.0468288	0	0	0.151891	1.73128	1.84784	1.85432	1.36192	0.0556416	0.0048816	0	7.0546
2009	0	0	0	0	0	0.7344	1.83324	2.12397	0.833242	0.0221184	0.004104	0	5.55107
2010	0	0.0468288	0.170381	0.0863136	0.590458	1.18791	1.13564	1.12761	0.364867	0	0	0.0175392	4.72755
2011	0.328087	0.0635472	0.217555	0.0793152	0.514166	1.18515	1.4872	1.21124	1.06531	0.160272	0.0458784	0.0768269	6.43455
2012	0.311818	0.0313891	0.0234317	0.0578707	0.238732	0.839627	0.564313	0.628163	0.674456	0.437201	0.26022	0.00815616	4.07538
2013	0	0.0042	0	0	0.4982	0.6813	0.959	0.8189	0.7694	0.5286	0.0442	0.0621	4.3659
2014	0.0067824	0	0.0158138	0.0017574	0.187277	0.262181	1.03839	1.1778	0.434959	0.0329486	0.0152945	0	3.17321
2015	0	0	0	0	0.11742	0.35249	0.68785	0.3054	0.559898	0.073535	0	0	2.09659
2016	0	0	0	0	0.13075	0.46224	0.9072	0.42422	0.40098	0.19734	0.05253	0.0528	2.62806
2017	0.28365	0	0.0120701	0.0578448	0.21194	0.39482	0.61997	0.725328	0.6342	0.2003	0.0437	0.0245	3.20832
(Kaqun section)water diversion from diverstion channels of Ka I power station
2000	1.09279	0.931738	0.877565	0.849485	1.27734	1.30179	1.12147	0.859248	1.23863	1.31026	1.32114	1.28736	13.4688
2001	1.13867	1.10929	0.897005	0.874973	1.00526	1.25677	1.36123	1.4205	1.34706	1.43595	1.4364	1.16467	14.4478
2002	1.07715	1.15957	1.01468	0.806458	0.820022	1.09909	1.3646	1.45999	1.4135	1.43018	1.29228	1.24589	14.1834
2003	1.17046	1.04527	1.04916	0.929318	1.16277	1.37532	1.46059	1.4618	1.28209	1.38888	1.18256	0.99887	14.5071
2004	1.01788	0.96647	1.03516	0.971827	0.979517	1.40305	1.49532	1.49299	1.47666	1.46811	1.29781	1.19508	14.7999
2005	1.03585	0.85847	1.18454	1.08544	1.02211	1.42793	1.51044	1.46621	1.43148	1.50241	1.4478	1.33929	15.312
2006	1.03075	1.1632	1.07412	1.03265	1.53732	1.46975	1.48651	1.46897	1.33021	1.43104	1.04026	1.18048	15.2453
2007	0.992909	1.10022	1.03836	1.04682	1.17893	1.32987	1.46897	1.46586	1.42862	1.41575	1.3125	1.26948	15.0483
2008	1.04959	1.02099	1.10186	0.911606	1.18774	1.34793	1.43165	1.4974	1.42439	1.45143	1.39527	1.31216	15.132
2009	1.148	1.15767	1.02643	0.829872	1.01244	1.16303	1.44444	1.45999	1.40642	1.46863	1.36348	1.24373	14.7241
2010	1.0921	0.881453	0.871085	0.408067	1.11361	1.20649	1.52375	1.34732	1.41644	1.07412	1.22239	1.33937	13.4962
2011	1.29247	1.05251	1.28425	1.02816	1.05218	1.42275	1.44392	1.29695	1.39368	1.43027	1.37592	1.29655	15.3696
2012	1.23733	1.18184	1.41663	0.892624	1.45688	1.42716	1.51252	1.46988	1.38491	1.48751	1.1104	1.36059	15.9383
2013	1.4704	1.2067	1.3211	1.4223	1.0629	1.3781	1.4893	1.5009	1.4216	1.4724	1.4032	1.4195	16.5684
2014	1.17077	1.0789	1.39658	1.25664	1.32227	1.2514	1.53199	1.50949	1.062	1.4802	1.33208	1.28002	15.6723
2015	0.933803	0.93565	0	0	0	0	0	0	0	0	0	0	1.86945
2016	1.16837	1.02536	1.38646	1.30373	1.38983	1.32457	1.37946	1.23215	0.77362	1.46871	1.3964	1.2871	15.1358
2017	1.13708	0.984865	0.269732	0.292438	1.18886	1.12075	1.26118	1.18359	1.1635	1.2747	1.2493	1.2693	12.3953
(Kaqun section) water diversion from diverstion channels of Yasi East power station
2000	0	0	0	0	0.618365	1.06989	1.18748	1.13184	1.16459	1.1308	0.621043	0	6.92401
2001	0	0	0	0	0.439517	0.986774	1.14739	1.05062	1.0908	1.0584	0.636941	0.49343	6.90388
2002	0	0	0	0	0.0972864	0.898128	0.90072	0.938909	0.948067	0.931478	0.671414	0.51935	5.90535
2003	0.361014	0.212285	0	0	0.145083	0.758506	1.08423	1.09382	1.06367	1.05209	0.799891	0.661478	7.23208
2004	0.433296	0.382838	0	0.309053	0.546307	0.904435	1.11249	1.08	1.06142	1.04553	0	0.55633	7.4317
2005	0	0.39623	0.290131	0.448675	0	0.948326	1.09909	1.06445	1.04985	1.04829	0.812592	0.547085	7.70472
2006	0.111283	0.225418	0.389923	0.435629	0.595987	0.956016	1.21254	1.23034	1.15897	1.18558	0.859939	0.572573	8.93419
2007	0.530496	0.280109	0.413856	0.330394	0.656813	1.06583	1.31734	1.30516	1.21703	1.20442	0.729994	0.53905	9.59049
2008	0.325296	0.0711936	0.38543	0.405821	0.610848	1.22792	1.26179	1.28917	1.15672	1.01123	0.643075	0.606355	8.99484
2009	0.548122	0.247994	0.324778	0.34249	0.344736	1.03067	1.26956	1.2992	1.24044	0.7992	0.46656	0.458784	8.37253
2010	0.382061	0.0296352	0.327283	0.208051	0.584323	0.993773	1.39337	1.33592	1.32235	1.27172	0.854496	0.756778	9.45976
2011	0.326013	0.343094	0.603245	0.415757	0.761443	1.18454	1.33623	1.31474	1.27276	1.09313	0.875146	0.656234	10.1823
2012	1.35069	0.105244	0.567613	0.920912	0.931738	1.29816	1.36348	1.30948	1.29522	1.3208	1.18977	0.720109	12.3732
2013	0.114	0.4086	0.6873	0.5355	1.1685	1.2914	1.345	1.336	1.2977	1.3344	1.1143	0.9668	11.5995
2014	0.66109	0.518098	0.54013	0.494122	0.966384	1.11206	1.39041	1.38414	1.32098	1.31743	0.865858	0.668218	11.2389
2015	0.532881	0.43146	0	0	0	0	0	0	0	0	0	0	0.964341
2016	0.648181	0.562231	0.82595	1.01658	0.71289	1.21738	1.47139	1.40927	1.3081	1.33652	0.99153	0.7961	12.2961
2017	0.30923	0.430835	0.969849	0.975007	1.2858	1.36894	1.42031	1.1264	1.3796	1.4145	1.2203	0.918	12.8188
(Kaqun section) total water diversion
2000	1.45515	1.26835	1.26671	1.20148	2.49648	3.62572	5.04654	5.44018	4.70785	2.72618	1.94219	1.73318	32.91
2001	1.22109	1.21055	0.897005	0.874973	1.78217	4.81965	5.09052	4.49937	3.59984	2.73826	2.07669	1.67547	30.4856
2002	1.12105	1.15957	1.01468	0.806458	1.02496	3.39561	4.15757	5.0055	4.38964	2.81655	2.00292	1.78312	28.6776
2003	1.57994	1.26726	1.04916	0.929318	1.50747	4.036	5.00567	4.67389	3.64815	2.61567	1.98245	1.69404	29.989
2004	1.52575	1.37981	1.03516	1.28088	1.71582	3.69878	4.37979	4.34004	4.12223	2.79076	1.29781	1.76626	29.3331
2005	1.14074	1.3297	1.47468	1.86386	1.75867	2.57429	2.94788	3.86312	3.53627	3.14652	2.2674	1.99083	27.8939
2006	1.32445	1.4809	1.46405	1.69076	3.36744	4.10841	4.75649	4.21615	4.21079	3.22566	2.1822	1.94124	33.9685
2007	1.61914	1.40581	1.45221	1.41955	2.51588	4.45332	5.50601	5.48476	4.68608	3.16328	2.06211	1.8201	35.5882
2008	1.41912	1.19146	1.51537	1.32633	2.55787	5.27723	5.49374	5.56736	4.42848	2.86442	2.15909	1.91851	35.719
2009	1.69612	1.40567	1.35121	1.17236	1.35717	3.0104	5.48467	5.8358	4.40182	2.92317	1.94854	1.70251	32.2894
2010	1.47416	0.957917	1.37342	0.908669	2.85094	4.12543	4.69092	4.74025	3.54516	2.41453	2.11697	2.27267	31.471
2011	1.94657	1.45915	2.10505	1.57136	2.51683	4.4684	5.13006	4.81524	4.51465	3.38456	2.71838	2.30113	36.9314
2012	2.89983	1.31847	2.39578	2.92372	3.23215	4.06564	4.23674	4.15497	3.92163	3.61358	2.63105	2.2525	37.6461
2013	1.5844	1.6215	2.4253	2.3851	2.8401	3.7285	4.4867	4.3232	4.2163	3.8401	2.7714	2.7101	36.9327
2014	2.12284	1.8244	1.96112	1.75252	2.47593	2.62564	3.96079	4.07144	2.81794	2.83057	2.21323	1.94823	30.6047
2015	1.46668	1.36711	0	0	0.11742	0.66111	0.99647	1.67449	2.30001	0.808315	0.645679	0.25769	10.295
2016	1.8563	1.62665	2.39774	2.32031	2.84665	4.1292	5.20689	4.61237	3.47345	3.37193	2.56038	2.226	36.6279
2017	1.72996	1.4157	2.28525	2.45859	2.9346	3.88361	4.61296	4.26738	4.2974	4.0122	3.0733	2.658	37.629
discharge in Kaqun section
2000	-0.195149	-0.148352	-0.11671	-0.0914784	0.873515	3.37428	17.1035	11.8398	3.64215	0.0638208	0.0178144	0.016816	36.38
2001	0.148909	0.0494496	0.312995	0.225027	0.197827	5.52035	19.4695	14.1106	2.49016	-0.0882579	-0.0766862	0.164531	42.5244
2002	0.268951	0.0604256	0.325318	0.363542	0.365037	1.42439	8.29243	18.5945	2.97036	-0.256554	-0.0929248	-0.143123	32.1724
2003	-0.159945	0.102737	0.350845	0.390682	0.212527	2.344	14.9443	12.4661	4.15185	-0.0356736	-0.102448	-0.104045	34.561
2004	-0.165746	-0.109808	0.214842	0.00912	0.914182	2.60122	10.1402	12.05	2.14777	0.0492368	0.812186	0.0637421	28.7269
2005	0.279261	-0.069696	-0.114675	-0.0138554	1.53133	10.3857	20.2721	15.5269	5.97373	-0.0365152	-0.107404	-0.130829	53.4961
2006	0.365548	0.019104	0.005952	0.0492384	0.35256	2.21159	18.2235	26.5839	2.21921	-0.465658	-0.222205	-0.121235	49.2215
2007	-0.099136	-0.0558144	-0.0522112	-0.019552	-0.175882	4.97668	12.174	14.5252	4.20392	-0.323277	-0.0221088	0.0198976	35.1518
2008	0.18088	0.118544	-0.0253696	0.0036736	0.072128	11.3528	17.9463	15.2926	0.551525	-0.244419	-0.259093	-0.328512	44.661
2009	-0.0361184	0.00433248	0.0487904	0.0076384	0.0028288	0.849604	4.93533	12.2942	0.418179	-0.163171	-0.108536	-0.092512	18.1606
2010	-0.0941568	-0.197917	-0.033423	-0.258669	-0.570941	2.06457	12.9291	26.5598	5.03484	0.455466	-0.246973	-0.302666	45.339
2011	-0.276575	-0.249149	-0.36505	-0.251357	-0.286832	2.6316	9.78994	10.7748	5.87535	-0.864564	-0.0183773	0.148874	26.9086
2012	-0.849835	0.521527	0.794223	0.526276	0.327854	4.04436	13.8933	22.895	10.8284	1.23642	1.90895	0.6975	56.8239
2013	0.6226	0.1905	-0.0897	0.0695	0.1509	7.1015	15.6013	25.1392	4.5446	-0.1327	-0.1872	-0.4763	52.5342
2014	-0.427414	-0.34869	-0.129092	-0.158444	-0.384097	3.20636	15.4576	16.4183	5.06174	0.758488	0.290637	0.175736	39.9212
2015	0.239457	0.13037	2.24986	2.38723	2.66812	4.13409	20.3772	19.7527	1.95087	0.978175	0.725491	1.14311	56.7366
2016	-0.605494	-0.521678	-0.92194	-0.21975	0.19949	4.69475	12.105	14.3478	6.25692	0.67205	0.16174	-2.226	33.9428
2017	0.01104	0.0522997	-0.0592509	0.15941	1.8334	3.89239	16.247	16.2226	4.5426	0.0058	-0.1183	0.047	42.836
(discharge in Kaqun -Yiganqi)water diversion in Piqiangqi
2000	0	0	0	0	0.0071	0.0144	0.0274	0.0211	0.0125	0.0006	0.0171	0.0063	0.1065
2001	0	0.0006	0.0002	0.0004	0.0064	0.0099	0.0189	0.0222	0.0171	0.0064	0.0105	0.0034	0.096
2002	0	0	0.0011	0	0.002	0.0194	0.0301	0.0211	0.0039	0.0072	0.0036	0.0057	0.0941
2003	0	0.0015	0.0031	0	0.005	0.0108	0.016	0.0162	0.0085	0.0055	0.0039	0.0015	0.072
2004	0	0	0.0059	0.0015	0.0043	0.0058	0.015	0.0122	0.0077	0.0042	0.006	0.002	0.0646
2005	0	0	0.0019	0.0038	0.0065	0.0085	0.0113	0.0062	0.0031	0.0005	0.004	0.0019	0.0477
2006	0	0	0.004	0.0011	0.0036	0.0075	0.0077	0.0094	0.0059	0.0052	0.0008	0	0.0452
2007	0	0.0007	0	0	0.0023	0.011	0.0137	0.0119	0.0076	0	0	0	0.0472
2008	0	0	0.0012	0	0.0002	0.0138	0.0175	0.0067	0.0002	0.0022	0.004	0	0.0458
2009	0	0	0	0	0	0.0033	0.0058	0.0077	0.0037	0.0014	0.0005	0	0.0224
2010	0	0	0.0003	0.0009	0	0.0048	0.0066	0.0062	0.0044	0.0019	0.0002	0	0.0253
2011	0	0	0	0	0.0014	0.0098	0.011	0.0096	0.0058	0	0.002	0.0001	0.0397
2012	0	0	0.0031	0.0013	0.0046	0.0094	0.0111	0.0111	0.0075	0.0023	0.0011	0	0.0515
2013	0	0	0.0012	0.0024	0.0034	0.012	0.0107	0.0088	0.0053	0.0019	0.0047	0.0015	0.0519
2014	0	0.0004113	0.0016969	0	0	0	0.0043528	0.0063193	0.0044997	0.001823	0.0025358	0	0.0216388
2015	0	0	0	0	0	0	0	0	0	0	0	0	0
2016	0	0	0.0022015	0.00292	0.00350784	0.00406944	0.0082512	0.0109123	0.002445	0.002552	0	0	0.0368593
2017	0	0	0	0.0045075	0.065984	0.010191	0.006773	0.003734	0.0056	0.0021	0.0022	0	0.101089
(discharge in Kaqun -Yiganqi)water diversion in Kalahati
2000	0	0.0008	0.0011	0	0.0027	0.0822	0.0119	0.0098	0.0057	0.003	0.0039	0.0032	0.1243
2001	0	0.0006	0.0008	0.0004	0.0037	0.0096	0.0129	0.0032	0.0011	0.001	0.0064	0.0014	0.0411
2002	0	0	0.0009	0	0.0018	0.0048	0.0049	0.0065	0.0046	0	0.0022	0.0022	0.0279
2003	0	0	0.002	0	0.0012	0.0051	0.0066	0.0094	0.0024	0.0011	0.0011	0.0014	0.0303
2004	0	0	0.0026	0.001	0.0024	0.0052	0.0076	0.007	0.0036	0.0003	0.0031	0.0007	0.0335
2005	0	0	0.0019	0.0036	0.003	0.0075	0.0044	0.0046	0.0019	0.0041	0.0033	0	0.0343
2006	0	0	0.0037	0.0005	0.0054	0.0022	0.0076	0.0054	0.0011	0.0019	0.0006	0.0012	0.0296
2007	0	0.0006	0	0	0.0081	0.0027	0.0065	0.0112	0.0054	0.0006	0.001	0.0011	0.0372
2008	0	0	0.0007	0	0.0007	0.0094	0.0047	0.0091	0.0009	0.0002	0.0016	0	0.0273
2009	0	0.0002	0	0	0	0.0025	0.005	0.0056	0.0042	0.0017	0	0	0.0192
2010	0	0	0	0.0009	0.0005	0.0027	0.0036	0.0186	0.0062	0.0042	0.0011	0	0.0378
2011	0	0	0.0023	0	0.0008	0.0077	0.0115	0.0065	0.0037	0.0008	0.0033	0.0013	0.0379
2012	0	0	0.0037	0.0045	0.0018	0.0111	0.0097	0.0136	0.0088	0.0012	0.0013	0.0008	0.0565
2013	0	0	0	0	0	0.0053	0.0088	0.014	0.0097	0.0032	0.0025	0	0.0435
2014	0	0.0004242	0.0030672	0.0019725	0.0024365	0.0105831	0.0115698	0.0133263	0.0107093	0.0056938	0.0114748	0	0.0712575
2015	0	0	0	0	0	0	0	0	0	0	0	0	0
2016	0	0	0.00473	0.00433	0.00347328	0.00441504	0.0060912	0.00988416	0.002996	0.003316	0	0	0.0392357
2017	0	0	0.00424	0.0037558	0.05324	0.00948	0.00664	0.01946	0.0013	0.0071	0.0106	0.0057	0.121516
(discharge in Kaqun -Yiganqi)water diversion in Payinapu
2000	0	0	0	0	0.0035	0.006	0.0136	0.0111	0.0045	0	0	0	0.0387
2001	0	0	0	0	0	0.0028	0.0099	0.007	0.0026	0.0011	0.0015	0.001	0.0259
2002	0	0	0.0003	0	0.0009	0.0065	0.0082	0.0118	0.0029	0.0018	0.0011	0.0032	0.0367
2003	0	0.0016	0.0013	0	0	0.0047	0.0075	0.0072	0.0054	0.0002	0	0.002	0.0299
2004	0	0.0005	0.0008	0.0005	0.0011	0.0029	0.0053	0.0025	0.0018	0.0006	0.0012	0.0019	0.0191
2005	0	0	0.0014	0.0009	0.0018	0.002	0.0022	0.0035	0.0011	0.0019	0.0012	0	0.016
2006	0	0	0.0016	0	0.001	0.0033	0.0044	0.0066	0.0008	0.0016	0.0003	0.0006	0.0202
2007	0	0.0005	0	0	0.0009	0.0025	0.0031	0.0036	0.0031	0	0	0	0.0137
2008	0	0	0	0	0.0007	0.0021	0.0025	0.0021	0.0009	0	0	0	0.0083
2009	0	0	0	0	0	0	0.0015	0.004	0.0003	0	0	0	0.0058
2010	0	0	0	0	0	0	0	0.001	0	0	0	0	0.001
2011	0	0	0	0	0	0	0	0	0	0	0	0	0
2012	0	0	0	0	0	0	0	0	0	0	0	0	0
2013	0	0	0	0	0	0	0	0	0	0	0	0	0
2014	0	0	0	0	0	0	0	0	0	0	0	0	0
2015	0	0	0	0	0	0	0	0	0	0	0	0	0
2016	0	0	0	0	0	0	0	0	0	0	0	0	0
2017	0	0	0	0	0	0	0	0	0	0	0	0	0
(discharge in Kaqun -Yiganqi)water diversion in Qiakaqu
2000	0	0.0008	0.0031	0.0011	0.0039	0.0149	0.0153	0.0059	0.0073	0.001	0.0069	0.0047	0.0649
2001	0	0.0004	0.0033	0.0015	0.0034	0.0108	0.0103	0.0091	0.0023	0.0038	0.0039	0.0019	0.0507
2002	0	0	0.0015	0.0018	0.0016	0.0168	0.0214	0.0156	0.0095	0.0047	0.0013	0.0024	0.0766
2003	0	0	0.0043	0.0059	0.0056	0.0112	0.0184	0.0054	0.017	0.0038	0.0065	0.0037	0.0818
2004	0	0.0007	0.0031	0.0041	0.0037	0.0048	0.0063	0.0205	0.0025	0.0019	0.0018	0.0042	0.0536
2005	0	0	0.0007	0.0037	0.0067	0.0085	0.0085	0.0044	0.0026	0.0017	0.0013	0.0025	0.0406
2006	0	0.0012	0.0065	0.0025	0.005	0.0055	0.0083	0.0122	0.0022	0.0023	0.0006	0.0012	0.0475
2007	0	0.0002	0.0009	0.0013	0.0009	0.005	0.0098	0.0056	0.0029	0.002	0.0013	0.0016	0.0315
2008	0	0	0.0013	0.0017	0.0008	0.0085	0.0154	0.0078	0.0027	0.0014	0.0071	0.0031	0.0498
2009	0	0.0005	0.001	0	0	0.0049	0.0088	0.0055	0.0037	0	0.0007	0.0012	0.0263
2010	0	0	0.0026	0	0	0.0025	0.0048	0	0	0	0	0	0.0099
2011	0	0	0.0003	0	0	0.0061	0.0091	0.0121	0.0034	0.0003	0.0047	0.0013	0.0373
2012	0	0	0.0037	0.0045	0.0018	0.0046	0.0105	0.0053	0.0065	0.0018	0.0077	0.0024	0.0488
2013	0	0	0.0044	0.0034	0.0024	0.0134	0.009	0.0049	0.0096	0.0018	0.0087	0.0045	0.0621
2014	0	0	0.0049602	0.001652	0.0015561	0.0080896	0.0098237	0.0054855	0	0.0014031	0	0	0.0329702
2015	0	0	0	0	0	0	0	0	0	0	0	0	0
2016	0	0	0.0029938	0.00434	0.00365472	0.0061344	0.0130291	0.00658368	0.003303	0.005421	0	0	0.0454597
2017	0	0	0.00477	0.0035528	0.021056	0.006053	0.006576	0	0	0	0	0	0.0420078
(discharge in Kaqun -Yiganqi)water diversion in Yangalik
2000	0.0012	0	0.0051	0.001	0.0272	0.0265	0.0417	0.0744	0.018	0.0044	0.0049	0.005	0.2094
2001	0	0.001	0.0053	0.0029	0.0041	0.0222	0.0168	0.0199	0.0028	0.0144	0.0061	0.0022	0.0977
2002	0	0	0.0022	0.0002	0.003	0.0144	0.0226	0.0223	0.002	0	0.0047	0.0063	0.0777
2003	0	0.0038	0.0072	0.0034	0.0095	0.0111	0.0275	0.0199	0.0191	0.0039	0.0053	0	0.1107
2004	0	0.001	0.0058	0.0023	0.0032	0.008	0.0126	0.0128	0.0081	0.0058	0.0051	0.0015	0.0662
2005	0	0	0.0013	0.006	0.0037	0.0132	0.0186	0.0064	0.0032	0.0014	0.0012	0	0.055
2006	0	0	0.0094	0.0032	0.0036	0.0181	0.0154	0.0099	0.0212	0.0028	0	0	0.0836
2007	0	0.0004	0.001	0	0.0018	0.0077	0.0144	0.006	0.003	0.0004	0.0013	0.0009	0.0369
2008	0	0	0.0004	0.0007	0.0007	0.017	0.0272	0.0242	0.0174	0.0064	0.0042	0.0011	0.0993
2009	0	0.0006	0.0003	0	0	0.0054	0.0179	0.007	0.0067	0.0025	0.0006	0	0.041
2010	0	0	0.0014	0	0	0.001	0.0016	0.0163	0.0041	0	0	0	0.0244
2011	0	0	0	0	0	0	0.0119	0.0186	0.0019	0	0	0	0.0324
2012	0	0	0	0	0	0.0098	0.0187	0.0095	0.0017	0	0	0	0.0397
2013	0	0	0	0	0	0.0078	0.0145	0.0031	0.0009	0.0013	0.0019	0	0.0295
2014	0	0	0	0.0007949	0	0.0029238	0	0.0034767	0.0008044	0.0006903	0.001099	0	0.0097891
2015	0	0	0	0	0	0	0	0	0	0	0	0	0
2016	0	0	0	0.002318	0.00109728	0.004536	0.004104	0.00426816	0	0	0	0	0.0163234
2017	0	0	0.00477	0.0035528	0.021056	0.006053	0.006576	0	0	0	0	0	0.0420078
(discharge in Kaqun -Yiganqi)water diversion in Yangyilik
2000	0	0	0.0009	0.0003	0.0015	0.0022	0.0024	0.0019	0.0013	0.0009	0.0003	0.0001	0.0118
2001	0	0	0.0007	0.0004	0.0013	0.0022	0.0025	0.0025	0.0025	0.0006	0.0008	0.0001	0.0136
2002	0	0	0.0005	0.0002	0.002	0.0027	0.004	0.0034	0.001	0	0.0002	0.0002	0.0142
2003	0	0	0.0004	0.0004	0.0001	0.0013	0.0024	0.002	0.0007	0.0007	0.0002	0.0006	0.0088
2004	0	0.0001	0.0005	0.0005	0	0.0007	0.0016	0.0005	0.0006	0.0006	0.001	0.0001	0.0062
2005	0	0	0.0007	0.0008	0.0005	0.0008	0.0018	0.0017	0.0011	0.0001	0.0008	0.0006	0.0089
2006	0	0	0.001	0.0002	0.0009	0.0024	0.0023	0.0016	0.0008	0.0003	0.0006	0.0007	0.0108
2007	0	0	0.0009	0	0	0	0	0	0.0006	0.0003	0.0011	0.0004	0.0033
2008	0	0	0.0005	0.0005	0	0.0016	0.0023	0.0018	0.0016	0.0006	0.0008	0.0013	0.011
2009	0	0	0.0012	0.0008	0.0005	0.0011	0.002	0.002	0.0012	0.0003	0.001	0	0.0101
2010	0	0	0.0007	0.0007	0.0003	0.0006	0.0019	0.0014	0.0006	0.0003	0.0003	0	0.0068
2011	0	0	0	0.0011	0.0004	0.0014	0.0024	0.002	0.0013	0	0.0006	0.0001	0.0093
2012	0	0	0.0002	0.0012	0.0003	0.0011	0.0027	0.0017	0.0011	0	0.0006	0	0.0089
2013	0	0	0.0007	0.0003	0.0001	0.0008	0.0007	0.0005	0.0007	0	0.0005	0	0.0043
2014	0	0	0.0006791	0.0003145	0.0004173	0.0008096	0.0027207	0.0014558	0.0010662	0.0008182	0.000438	0	0.0087194
2015	0	0	0	0	0	0	0	0	0	0	0	0	0
2016	0	0	0.0005004	0.000774	0.000677	0.00199	0.001892	0.001713	0.001066	0	0.004372	0.0003	0.0132844
2017	0	0	0.0004908	7.52e-05	0.000514	0.000994	0	0	0	0	0	0	0.002074
(discharge in Kaqun -Yiganqi)water diversion in Yinyilik
2000	0	0	0.0012	0.0016	0.0015	0.0035	0.0027	0.0034	0.0034	0.0005	0.0005	0.0005	0.0188
2001	0	0	0.0007	0.0012	0.0016	0.0047	0.0024	0.0022	0.0008	0.0009	0.0002	0	0.0147
2002	0	0	0.001	0.0013	0.0012	0.0036	0.0031	0.0026	0.0001	0.0009	0.0004	0	0.0142
2003	0	0.0005	0.0004	0.0003	0.0004	0.0013	0.0023	0.0007	0.0011	0	0	0.0003	0.0073
2004	0	0.0002	0.001	0.0004	0	0.0007	0.0014	0.0006	0.0003	0.0001	0.0001	0.0006	0.0054
2005	0	0	0.0009	0.001	0.0005	0.0024	0.0009	0.001	0.0006	0.0004	0.0005	0.0008	0.009
2006	0	0	0.0011	0.0001	0.0003	0.0023	0.0015	0.0009	0	0.0013	0.0002	0.0015	0.0092
2007	0	0	0.0016	0.0009	0.0006	0.0025	0.0023	0.0015	0.0014	0.0009	0.0012	0.0024	0.0153
2008	0	0	0.0006	0.0017	0	0.0023	0.003	0.0009	0.0006	0.0002	0.0004	0.0013	0.011
2009	0	0	0.0018	0.0011	0.0007	0.0013	0.0019	0.0015	0.001	0.0008	0.001	0.0014	0.0125
2010	0	0	0.0018	0.0021	0.0003	0.001	0.0037	0.0014	0.0003	0.0003	0	0.0001	0.011
2011	0	0	0	0.0004	0.0006	0.0021	0.0031	0.0016	0.0014	0.0002	0.0016	0.0002	0.0112
2012	0	0	0.0017	0.0006	0.0003	0.0011	0.0022	0.0019	0.0016	0.0005	0.0009	0.0015	0.0123
2013	0	0	0.0008	0.0012	0.0006	0.001	0.0011	0.0012	0.0001	0	0	0	0.006
2014	0	0	0.0008623	0.002014	0.000305	0.0010619	0.0016356	0.0007119	0	0.000292	0.0005227	0.0001633	0.0075687
2015	0	0	0	0	0	0	0	0	0	0	0	0	0
2016	0	0	0.0003853	0.002215	0	0.002907	0.002208	0.00187	0	0	0	0	0.0095853
2017	0	0	0.0001166	4.1e-06	0	0	0.00142	0.001955	0.0009	0.0009	0.0007	0.0001	0.0060957
(discharge in Kaqun -Yiganqi)water diversion in Yetitaxi
2000	0	0.0001	0.0003	0.0001	0.0014	0.0035	0.0031	0.0034	0.0017	0.0005	0.0008	0.0007	0.0156
2001	0	0	0.0005	0.0007	0.0006	0.0019	0.0027	0.0026	0.001	0.0013	0.0008	0.0003	0.0124
2002	0	0	0.0005	0.0001	0.0011	0.0019	0.0022	0.0017	0.0004	0.0001	0.0004	0.0002	0.0086
2003	0	0.0002	0.0005	0.0002	0.0001	0.0003	0.0025	0.0013	0.001	0.0002	0.0002	0.0006	0.0071
2004	0	0	0.0004	0.0003	0	0.0003	0.0022	0.0009	0.0006	0.0002	0.0004	0.0007	0.006
2005	0	0	0.0072	0.0004	0.0002	0.0006	0.0017	0.0007	0.0009	0	0.0001	0.0009	0.0127
2006	0	0	0.0006	0	0.0005	0.0011	0.0008	0.0003	0	0.0007	0.0002	0.0013	0.0055
2007	0	0.0002	0.0009	0.0003	0.0007	0.0013	0.0032	0.0018	0.0012	0	0.0008	0.001	0.0114
2008	0	0	0	0.0007	0.0003	0.0011	0.0026	0.0014	0.0005	0.0002	0.0007	0.0004	0.0079
2009	0	0.0004	0.0009	0.0002	0.0003	0.0012	0.0024	0.0012	0.0007	0.0003	0.0001	0.0008	0.0085
2010	0.0001	0	0.0011	0.0006	0.0008	0.0007	0.0019	0.0005	0.0002	0.0001	0.0005	0.0002	0.0067
2011	0	0	0.0005	0.0012	0.0002	0.0025	0.0025	0.0021	0.0018	0	0.0002	0.001	0.012
2012	0	0	0.0016	0.0004	0.0004	0.0015	0.0036	0.0022	0.001	0	0.0005	0.0011	0.0123
2013	0	0	0.001627	0.000309	0.000938	0.00241	0.003383	0.003492	0.001344	0	0	0	0.013503
2014	0	0	0.0021505	0.001067	0.0009323	0.0023043	0.0029912	0.0021816	0.0012718	0.0002575	0.000502	0	0.0136582
2015	0	0	0	0	0	0	0	0	0	0	0	0	0
2016	0	0	0.0013764	0.0017034	0.001562	0.003529	0.003771	0.002621	0.002993	0.000391	0.012908	0	0.0308548
2017	0	0	0.0009962	0.0016191	0.001775	0.002112	0.003637	0.0017945	0.0029	0.0002	0.0014	0.0002	0.0166338
(discharge in Kaqun -Yiganqi)water diversion in Seventh Battalion
2000	0	0	0.0005	0.0003	0.0015	0.0023	0.0045	0.0016	0.001	0	0.0001	0	0.0118
2001	0	0	0.0005	0.0002	0	0.0006	0.0026	0.0014	0.0011	0.0001	0.0001	0	0.0066
2002	0	0	0	0.0007	0.0001	0.0016	0.0028	0.001	0.0001	0	0	0	0.0063
2003	0	0.0001	0.0001	0.0002	0.0001	0.0009	0.0014	0.0008	0.0004	0.0006	0.0004	0.0001	0.0051
2004	0	0	0.0006	0.0001	0.0001	0.0005	0.0006	0.0003	0.0002	0	0.0006	0	0.003
2005	0	0	0.0007	0.0001	0	0.0008	0.0009	0.0004	0.0003	0.0001	0.0003	0	0.0036
2006	0	0	0.0005	0.0002	0.0002	0.0008	0.003	0.0007	0.0008	0	0.0004	0	0.0066
2007	0	0	0.0008	0.0009	0	0.0019	0.001	0.0003	0.0004	0.0003	0.0003	0.0003	0.0062
2008	0	0	0.0009	0.0005	0	0.0019	0.0022	0.0005	0.0018	0.0006	0.0005	0.002	0.0109
2009	0	0	0.0005	0.0007	0.0017	0.0008	0.0015	0.0006	0.0003	0	0.0005	0	0.0066
2010	0	0	0.0005	0.0002	0.001	0.0008	0.0023	0.0013	0.0002	0.001	0.0003	0.0002	0.0078
2011	0	0	0.0009	0.0009	0.0007	0.0014	0.0008	0.0004	0.0007	0	0.0002	0	0.006
2012	0	0	0	0.0011	0.0001	0.0008	0.001	0.0003	0.0002	0	0.0002	0.0001	0.0038
2013	0	0	0.0013	0.0005	0	0.0011	0.0002	0.0005	0.0003	0.0001	0.0002	0.0004	0.0046
2013	0	0	0.0016	0.0003	0.0009	0.0024	0.0034	0.0035	0.0013	0	0	0.0135	0.027
2014	0	0	0.0005167	0.0002851	0.0001771	0.0007439	0.0013012	0.0011465	0.0004908	0.0006247	0.000445	0	1.027
2015	0	0	0	0	0	0	0	0	0	0	0	0	2.027
2016	0	0	0.001004	0.000964	1.9e-05	0.001108	0.001246	0.000601	0.0009063	0.000138	0.000829	0.0002	3.027
2017	0	0	0.0001884	0.0004985	0.001775	0.000163	0.001234	0.0005935	0.0018	0.0005	0.0011	0	4.027
(discharge in Kaqun -Yiganqi)water diversion in Yiganqi reservoir
2000	0.1244	0.0257	0	0	0	0.0044	0.2118	0.1798	0	0.0821	0.001	0.0311	0.6603
2001	0.1349	0.0861	0.1253	0.0002	0.0015	0.0078	0.1927	0.1253	0.0273	0.0202	0.0038	0.0767	0.8018
2002	0.1397	0.0956	0.0114	0	0.0018	0.004	0.1263	0.2373	0.0188	0.055	0.0018	0.053	0.7447
2003	0.1453	0.0663	0	0	0.0008	0.0051	0.0953	0.2308	0.0703	0.0022	0	0.0445	0.6606
2004	0.1351	0.1082	0.0088	0	0	0	0.0894	0.2656	0.0253	0	0	0	0.6324
2005	0.1815	0.1306	0.0028	0	0	0	0	0.1949	0.0141	0.0914	0	0.1002	0.7155
2006	0.1248	0.0502	0	0	0.0595	0.027	0	0	0	0	0	0	0.2615
2007	0	0	0	0	0.0054	0.0042	0.0124	0.2215	0.0365	0.0345	0.0025	0.045	0.362
2008	0.0947	0.0431	0.0237	0	0	0.1523	0.1876	0.1176	0.039	0	0	0.0353	0.6933
2009	0.169	0.0885	0	0	0	0	0.0108	0.3562	0.0032	0	0	0	0.6277
2010	0.0825	0.1351	0.0409	0	0	0	0.1676	0.1995	0.1021	0	0.0342	0.1372	0.8991
2011	0.0132	0.0121	0.0551	0	0.1124	0.0266	0.0703	0.2471	0.0493	0	0	0.014	0.6001
2012	0.0134	0	0.1487	0.0013	0.1694	0.0456	0	0.0117	0.23	0	0.013	0.0751	0.7082
2013	0.0254	0.1643	0	0.0898	0.1264	0	0	0.1245	0.1377	0	0	0	0.6681
2014	0	0.130931	0.12152	0.0666144	0.1681	0	0.0850694	0.189078	0.0217296	0.0863309	0	0	0.869372
2015	0	0	0	0	0	0	0	0	0	0	0	0	0
2016	0.110186	0.0390355	0.0333072	0	0.24156	0.038526	0.076188	0.16522	0	0.075894	0.36745	0.1363	1.28367
2017	0	0.03942	0	0	0	0	0	0.184837	0.0855	0.0585	0	0.0678	0.436057
(discharge in Kaqun -Yiganqi)water diversion in Qinggelik
2000	0	0	0.0007	0	0.0027	0.0057	0.0094	0.0144	0.0067	0	0.0042	0.0034	0.0472
2001	0	0	0.0025	0.002	0.0026	0.005	0.0016	0.003	0.0009	0.0012	0.001	0.0008	0.0206
2002	0	0	0.0013	0.0001	0.001	0.0026	0.0019	0.0006	0	0	0.0001	0	0.0076
2003	0	0	0.0001	0.0001	0	0.001	0.0018	0.0008	0.0002	0	0	0.0002	0.0042
2004	0	0	0.0001	0.0002	0	0.0009	0.0018	0.0012	0.0002	0	0.0001	0.0001	0.0046
2005	0	0	0.0002	0.0003	0	0.0017	0.0012	0.0009	0.0003	0	0.0002	0	0.0048
2006	0	0	0.0003	0.0001	0.0003	0.0018	0.0016	0.0011	0.0004	0	0.0003	0	0.0059
2007	0	0	0.0005	0.0004	0.0003	0.0017	0.002	0.0021	0	0	0	0	0.007
2008	0	0	0.0002	0.0004	0	0.0012	0.0007	0.0006	0.0001	0	0.0005	0	0.0037
2009	0	0.0005	0.0003	0.0002	0.0001	0.0004	0.0007	0.0008	0.0003	0.0002	0.0003	0	0.0038
2010	0	0	0	0.0004	0	0.001	0.0038	0.0001	0.0009	0	0	0.0002	0.0064
2011	0	0	0.0008	0.0003	0.0032	0.0012	0.0009	0.0003	0.0002	0	0.0006	0	0.0075
2012	0	0	0.0001	0.0005	0.0003	0.0005	0.0006	0.0009	0.0004	0	0	0	0.0033
2013	0	0	0	0.0005	0	0.0001	0.0007	0.0005	0.0001	0	0	0	0.0019
2014	0	0	0.0001572	0.0002825	0.0003828	0.0006843	0.0009426	0.0007068	0	0	0	0	0.0031562
2015	0	0	0	0	0	0	0	0	0	0	0	0	0
2016	0	0	0	9.68e-05	0.0007664	0.000836	0.000981	0.00058	0	0	0	0	0.0032602
2017	0	0	0	0	0	9.5e-05	0	0	0	0	0	0	9.5e-05
(discharge in Kaqun -Yiganqi) water diversion in Daheawati
2000	0.0557	0.0718	0.0433	0.0037	0	0.1766	0.5793	0.4793	0.2515	0.1416	0.0537	0.0466	1.9031
2001	0.1012	0.0581	0.0592	0.0164	0.0533	0.3279	0.5057	0.4727	0.1376	0.1107	0.06	0.0788	1.9816
2002	0.0849	0.0115	0.0511	0	0.0211	0.211	0.3684	0.4813	0.1205	0.1467	0.0581	0.0881	1.6427
2003	0.0602	0.0304	0.0642	0.0185	0.0303	0.2615	0.4466	0.5264	0.1512	0.1337	0.0615	0.0533	1.8378
2004	0.0848	0.0472	0.0514	0.0233	0.1682	0.2086	0.3539	0.4492	0.1583	0.1484	0.0401	0.0358	1.7692
2005	0.0798	0.0708	0.0797	0.0197	0.1816	0.3364	0.4123	0.3421	0.2636	0.1405	0.0625	0.0682	2.0572
2006	0.0419	0.0298	0.0396	0.0302	0.1842	0.2357	0.4006	0.4772	0.1254	0.1795	0.0562	0.1168	1.9171
2007	0.109	0.0704	0.0225	0.0258	0.0877	0.2778	0.3443	0.4736	0.248	0.0691	0.0609	0.0805	1.8696
2008	0.0811	0.0632	0.0767	0.0288	0.0835	0.4985	0.501	0.4382	0.1049	0.0862	0.0558	0.0431	2.061
2009	0.1204	0.0862	0.0489	0.0137	0.0339	0.1208	0.2993	0.3399	0.1274	0.0985	0.0776	0.1028	1.4694
2010	0.0343	0.0102	0.0265	0.0004	0	0	0.3608	0.3748	0	0	0	0.0072	0.8142
2011	0.0419	0.0692	0.07	0	0	0.2884	0.4233	0.3804	0.3541	0.0581	0.11	0.0829	1.8783
2012	0.096	0.0381	0.1267	0.0835	0.1347	0.277	0.3263	0.3756	0.2275	0.1497	0.106	0.0541	1.9952
2013	0.1685	0.0886	0.0702	0.0811	0.221	0.2006	0.3492	0.3906	0.1872	0.2565	0.1032	0.1318	2.2485
2014	0.0883008	0.134032	0.0532665	0.0005167	0.0831514	0.210712	0.376566	0.345643	0.249869	0.171081	0.0996019	0.0364582	1.8492
2015	0.0661167	0.18644	0	0	0	0	0	0	0	0	0	0	0.252557
2016	0.11175	0.010152	0.0895709	0.019976	0.095135	0.16442	0.21789	0.25005	0.14041	0.12467	1.07231	0.0756	2.37193
2017	0	0.00573	0.0466309	0.0889574	0.115595	0.211162	0.266406	0.218177	0.1499	0.1468	0.1388	0.0752	1.46336
(discharge in Kaqun -Yiganqi)total water diversion
2000	0.1813	0.0992	0.0562	0.0081	0.053	0.3422	0.9231	0.8061	0.3136	0.2346	0.0934	0.1016	3.2124
2001	0.2361	0.1468	0.199	0.0263	0.0785	0.4054	0.779	0.6711	0.1971	0.1617	0.0951	0.1666	3.1627
2002	0.2246	0.1071	0.0718	0.0044	0.0376	0.2893	0.5959	0.8052	0.1638	0.2164	0.0739	0.1613	2.7513
2003	0.2055	0.1044	0.0836	0.029	0.0531	0.3143	0.6283	0.8209	0.2773	0.1519	0.0791	0.1082	2.8556
2004	0.2199	0.1579	0.081	0.0342	0.183	0.2384	0.4977	0.7733	0.2092	0.1621	0.0595	0.0476	2.6638
2005	0.2613	0.2014	0.0994	0.0403	0.2045	0.3824	0.4638	0.5668	0.2928	0.2421	0.0754	0.1751	3.0053
2006	0.1667	0.0812	0.0683	0.0381	0.2645	0.3077	0.4532	0.5253	0.1586	0.1956	0.0602	0.1233	2.4427
2007	0.109	0.073	0.0291	0.0296	0.1087	0.3183	0.4127	0.7391	0.3101	0.1081	0.0704	0.1332	2.4413
2008	0.1758	0.1063	0.1062	0.035	0.0869	0.7097	0.7667	0.6109	0.1706	0.098	0.0756	0.0876	3.0293
2009	0.2894	0.1769	0.0549	0.0167	0.0372	0.1417	0.3576	0.732	0.1527	0.1057	0.0823	0.1062	2.2533
2010	0.1169	0.1453	0.0758	0.0062	0.0029	0.0151	0.5586	0.6211	0.119	0.0078	0.0366	0.1451	1.8504
2011	0.0551	0.0813	0.1299	0.0039	0.1197	0.3472	0.5468	0.6807	0.4236	0.0594	0.1232	0.1009	2.6717
2012	0.1094	0.0381	0.2895	0.0989	0.3137	0.3625	0.3864	0.4338	0.4863	0.1555	0.1313	0.1351	2.9405
2013	0.1939	0.2529	0.080227	0.179509	0.354838	0.24451	0.398283	0.552092	0.352944	0.2648	0.1217	0.1382	3.1339
2014	0.0883008	0.265798	0.18996	0.0755285	0.258181	0.239569	0.499072	0.571885	0.29125	0.268389	0.116174	0.0501215	2.91423
2015	0.0661167	0.18644	0.0005167	0.0002851	0.0001771	0.0007439	0.0013012	0.0011465	0.0004908	0.0006247	0.000445	0	0.258288
2016	0.221936	0.0491875	0.135066	0.0386732	0.351434	0.231363	0.334406	0.453702	0.153213	0.212244	1.45704	0.2122	3.85046
2017	0	0.04515	0.0630185	0.106989	0.279239	0.247248	0.299274	0.430559	0.247006	0.215738	0.154529	0.1492	2.23795
(discharge in Kaqun -Yiganqi) water withdrawal in East Coast total water gate
2000	0.1896	0.186	0.0041	0	0.0423	0.4928	0.5975	0.6836	1.1095	0.513	0.103	0.0401	3.9615
2001	0.2137	0.0321	0.005	0	0.0289	0.7376	0.9218	1.235	0.8806	0.4683	0.1269	0.2928	4.9427
2002	0.2518	0.0224	0.0057	0	0.0964	0.614	0.3165	0.4494	1.0792	0.7075	0.0232	0.1297	3.6958
2003	0.2516	0.1803	0.0149	0	0.0428	0.6561	0.332	0.4283	0.9125	0.7442	0.161	0.3694	4.0931
2004	0.4702	0.2794	0.0208	0.0053	0.189	0.3841	0.4507	0.9706	0.6001	0.4577	0.0263	0.175	4.0292
2005	0.4852	0.3225	0.0229	0.1158	0.2114	0.8205	0.9028	0.9892	0.8845	0.5923	0.2438	0.2344	5.8253
2006	0	0.096	0.0283	0.0151	0.4328	0.6834	0.9102	0.9521	0.9244	0.4545	0.2675	0.1558	4.9201
2007	0.4965	0.0772	0	0	0.2528	0.5135	0.6159	0.9143	0.9632	0.0947	0.0049	0.109	4.042
2008	0.3322	0.0372	0.0063	0	0.0197	0.4904	0.4021	0.693	0.6159	0.0073	0.007	0.1245	2.7356
2009	0.4924	0.0913	0.0015	0	0	0.5607	1.226	0.9762	0.9159	0.1071	0	0.0821	4.4532
2010	0.2771	0	0.1148	0	0.1132	0.3977	0.5482	1.0759	0.8839	1.1256	0.0001	0.2074	4.7439
2011	0.6416	0.2659	0.3393	0	0.458	0.6194	0.4855	0.4353	1.0962	0.0925	0.2541	0.2607	4.9485
2012	0.4817	0.1019	0.1404	0.0669	0.4086	0.9789	0.8331	1.0297	0.9108	1.1356	0.6983	0.2638	7.0497
2013	0.1442	0.2714	0.0498	0	1.002	0.7449	1.0519	0.8805	1.094	1.2959	0.4894	0.462	7.486
2014	0.684547	0.456624	0.269873	0.0494666	0.668045	0.173236	0.504935	1.00535	0.802673	0.732862	0.174441	0.31911	5.84116
2015	0.446342	0.278579	0	0	0	0	0	0	0	0	0	0	0.724922
2016	0.652605	0.441746	0.405406	0.53638	0.419437	0.043819	0.58352	0.767172	1.04998	0.955515	0.270506	0.2845	6.41059
2017	0.507301	0.321659	0.433192	0.408974	0.9652	0.80933	1.1055	0.913283	1.256	1.2276	0.6576	0.7171	9.32274
(discharge in Kaqun -Yiganqi) water withdrawal in West Coast total water gate
2000	0	0	0.1505	0	0	0.1973	0.3158	0	0	0	0	0.3534	1.017
2001	0	0	0	0	0	0.4329	0.317	0.2775	0.3021	0.3269	0	0	1.6564
2002	0.2481	0.4556	0.1582	0.1817	0.1838	0.2875	0.5182	0	0	0	0	0	2.0331
2003	0.2811	0.3515	0.1505	0	0	0	0.3773	0.5335	0.3524	1.0007	0.4908	0.3364	3.8742
2004	0.2968	0.3285	0.4161	0.3279	0.6622	0.335	0.3143	1.0321	0.5152	0.9574	0.5709	0.4429	6.1993
2005	0.2649	0.2138	0.1591	0.1965	0.3081	0.2926	0.3293	0.5438	0.3472	1.0152	0.4981	0.3367	4.5053
2006	0.6688	0.201	0.09	0.0092	0.2849	0.0604	0.5895	1.0857	0.2278	0.597	0.0684	0.3404	4.2231
2007	0.1492	0.1232	0	0.0041	0.1039	0.1165	0.2006	0.3437	0.4394	0.1268	0.0296	0	1.637
2008	0.2911	0.5262	0.2236	0	0.2678	0.5784	0.4526	0.4229	0.4749	0.2844	0.1968	1.0633	4.782
2009	0.1523	0.1146	0	0	0	0.0492	0.3866	0.1829	0.3068	0.4522	0.2563	0.2661	2.167
2010	0	0	0	0	0	0	0.2196	0.3438	0.4472	0.5972	0.0053	0.2052	1.8183
2011	0.7207	0.4043	0.2542	0.0144	0.0379	0.2703	0.6135	0.3847	0.3931	0.3235	0.3816	0.3455	4.1437
2012	0.5311	0.5452	0.7808	0.1546	0.5228	0.5318	0.4167	0.4987	0.5295	0.7996	0.3684	0.2746	5.9538
2013	0.7434	0.3957	0.3072	0.2306	0.3639	0.4606	0.5397	0.7299	0.6203	1.0791	0.4492	0.5457	6.4653
2014	0.467554	0.482052	0.145575	0.117876	0.207654	0.330912	0.489612	0.540933	0.438048	0.298737	0.211118	0.241125	3.97119
2015	0.125738	0.149308	0	0	0	0	0	0	0	0	0	0	0.275046
2016	0.535542	0.462257	0.32521	0.313096	0.646851	0.863646	0.00422	0.62715	0.910794	1.04929	0.486294	0.6448	6.86915
2017	0.612282	0.353246	0.188136	0.57996	0.641771	0.810242	0.813421	0.704212	0.7602	0.9715	0.5845	0.6248	7.64427
(discharge in Kaqun -Yiganqi) water withdrawal in Wutanqilik
2000	0.20457	0.18447	0.15071	0.01961	0.11089	0	0	0	0	0.12926	0.14329	0.12427	1.06707
2001	0.23149	0.19708	0.14113	0.03002	0.03027	0	0	0.04381	0	0.0414	0.0751	0.03657	0.82687
2002	0.24819	0.16147	0.12625	0	0.01136	0	0	0	0.03786	0.00323	0.0942	0.14174	0.8243
2003	0.2506	0.19542	0.23993	0.2678	0.29798	0.03834	0	0	0.02082	0.05968	0.06359	0.04509	1.47925
2004	0.16366	0.15601	0.05275	0	0	0	0	0	0	0	0	0.11864	0.49106
2005	0.16508	0.22816	0.26664	0.01529	0	0	0	0	0	0	0	0.09063	0.7658
2006	0.09406	0	0.08718	0.16635	0.16682	0	0	0	0	0	0	0.09279	0.6072
2007	0.24401	0.22886	0.12581	0.03568	0.013	0.01544	0	0	0	0	0	0.07255	0.73535
2008	0	0	0	0	0	0	0	0	0	0	0	0	0
2009	0.24138	0.19967	0.10334	0.01744	0.0839	0	0	0	0	0	0	0.06505	0.71078
2010	0.20296	0.18291	0.11293	0.00024	0	0	0	0	0	0	0	0.06726	0.5663
2011	0.05092	0	0	0	0	0	0	0	0	0	0.0389	0.17334	0.26316
2012	0	0	0	0.0482	0	0	0	0	0	0	0	0	0.0482
2013	0	0	0	0	0	0	0	0	0	0	0	0	0
2014	0	0	0	0	0	0	0	0	0	0	0	0	0
2015	0	0	0	0	0	0	0	0	0	0	0	0	0
2016	0	0	0	0	0	0	0	0	0	0	0	0	0
2017	0	0	0	0	0	0	0	0	0	0	0	0	0
(discharge in Kaqun -Yiganqi) total water withdrawal
2000	0.39417	0.37047	0.30531	0.01961	0.15319	0.6901	0.9133	0.6836	1.1095	0.64226	0.24629	0.51777	6.04557
2001	0.44519	0.22918	0.14613	0.03002	0.05917	1.1705	1.2388	1.55631	1.1827	0.8366	0.202	0.32937	7.42597
2002	0.74809	0.63947	0.29015	0.1817	0.29156	0.9015	0.8347	0.4494	1.11706	0.71073	0.1174	0.27144	6.5532
2003	0.7833	0.72722	0.40533	0.2678	0.34078	0.69444	0.7093	0.9618	1.28572	1.80458	0.71539	0.75089	9.44655
2004	0.93066	0.76391	0.48965	0.3332	0.8512	0.7191	0.765	2.0027	1.1153	1.4151	0.5972	0.73654	10.7196
2005	0.91518	0.76446	0.44864	0.32759	0.5195	1.1131	1.2321	1.533	1.2317	1.6075	0.7419	0.66173	11.0964
2006	0.76286	0.297	0.20548	0.19065	0.88452	0.7438	1.4997	2.0378	1.1522	1.0515	0.3359	0.58899	9.7504
2007	0.88971	0.42926	0.12581	0.03978	0.3697	0.64544	0.8165	1.258	1.4026	0.2215	0.0345	0.18155	6.41435
2008	0.6233	0.5634	0.2299	0	0.2875	1.0688	0.8547	1.1159	1.0908	0.2917	0.2038	1.1878	7.5176
2009	0.88608	0.40557	0.10484	0.01744	0.0839	0.6099	1.6126	1.1591	1.2227	0.5593	0.2563	0.41325	7.33098
2010	0.48006	0.18291	0.22773	0.00024	0.1132	0.3977	0.7678	1.4197	1.3311	1.7228	0.0054	0.47986	7.1285
2011	1.41322	0.6702	0.5935	0.0144	0.4959	0.8897	1.099	0.82	1.4893	0.416	0.6746	0.77954	9.35536
2012	1.0128	0.6471	0.9212	0.2697	0.9314	1.5107	1.2498	1.5284	1.4403	1.9352	1.0667	0.5384	13.0517
2013	0.8876	0.6671	0.357	0.2306	1.3659	1.2055	1.5916	1.6104	1.7143	2.375	0.9386	1.0077	13.9513
2014	1.1521	0.938676	0.415448	0.167342	0.875699	0.504147	0.994547	1.54628	1.24072	1.0316	0.385559	0.560235	9.81236
2015	0.57208	0.427887	0	0	0	0	0	0	0	0	0	0	0.999968
2016	1.18815	0.904003	0.730616	0.849476	1.06629	0.907465	0.58774	1.39432	1.96078	2.00481	0.7568	0.9293	13.2797
2017	1.11958	0.674905	0.621328	0.988934	1.60697	1.61957	1.91892	1.61749	2.0162	2.1991	1.2421	1.3419	16.967
Yiganqi discharge
2000	0.16	0.22	0.19	0.06	0.84	2.59	13.34	10.11	4.48	1.9	0.34	0.31	34.54
2001	0.46	0.38	0.13	0.04	0.22	5.03	19.2	14.05	3.78	0.63	0.47	0.63	45.02
2002	0.51	0.49	0.26	0.04	0.13	1.82	6.83	15.35	5.37	0.86	0.27	0.28	32.21
2003	0.86	0.49	0.28	0.19	0.46	3.08	12	10.69	5.91	1.9	0.57	0.8	37.23
2004	0.88	0.75	0.39	0.38	1.2	3.71	9.72	13.28	3.11	1.3	0.76	0.44	35.92
2005	0.51	0.59	0.44	0.26	1.35	7.34	19.82	16.45	6.77	1.38	0.39	0.46	55.76
2006	0.68	0.49	0.15	0.12	1.15	2.41	17.41	24.86	3.71	0.79	0.2	0.42	52.39
2007	0.81	0.29	0.12	0.04	0.32	4.1	10.42	12.16	5.44	0.26	0.1	0.12	34.18
2008	0.75	0.47	0.27	0.07	0.22	8.48	14.36	15.24	2.1	0.12	0.1	0.22	42.4
2009	0.43	0.19	0.12	0.05	0.07	0.53	4.85	9.59	1.44	0.41	0.2	0.17	18.05
2010	0.54	0.32	0.19	0.08	0.19	2.7	10.29	26.28	6.27	1.77	0.1	0.36	49.09
2011	0.62	0.25	0.31	0.08	0.06	2.32	9.11	9	6.58	0.51	0.21	0.29	29.34
2012	0.44	0.36	0.45	0.2	0.44	3.73	12.48	16.77	7.13	1.48	0.75	0.45	44.68
2013	1.2937	0.4161	0.2191	0.0829	0.608	4.9766	12.2938	20.0612	4.4323	1.1249	0.7828	0.4446	46.736
2014	0.589248	0.437875	0.167132	0.0863136	0.265697	1.69258	10.0708	10.7499	3.0428	0.423187	0.1918	0.4714	28.1887
2015	0.476755	0.0991872	0	0	0	0	0	0	0	0	0	0	0.575942
2016	0.0750816	0.490147	0.221054	0.260928	0.899251	5.15704	10.6358	15.5615	6.9063	2.07844	0.644544	0.4018	43.3319
2017	0.993686	0.40401	0.423187	0.787968	2.3436	4.35948	17.896	17.6645	5.5996	1.8464	0.58	0.42	53.3184

## Sheet: Yiganqi-48 Mission Ferry
Monthly water volume from Yiganqi to 48 Mission Ferry in 2000-2017
											Unit：108m3
year month	1	2	3	4	5	6	7	8	9	10	11	12	Total
Yiganqi discharge
2000	0.16	0.22	0.19	0.06	0.84	2.59	13.34	10.11	4.48	1.9	0.34	0.31	34.54
2001	0.46	0.38	0.13	0.04	0.22	5.03	19.2	14.05	3.78	0.63	0.47	0.63	45.02
2002	0.51	0.49	0.26	0.04	0.13	1.82	6.83	15.35	5.37	0.86	0.27	0.28	32.21
2003	0.86	0.49	0.28	0.19	0.46	3.08	12	10.69	5.91	1.9	0.57	0.8	37.23
2004	0.88	0.75	0.39	0.38	1.2	3.71	9.72	13.28	3.11	1.3	0.76	0.44	35.92
2005	0.51	0.59	0.44	0.26	1.35	7.34	19.82	16.45	6.77	1.38	0.39	0.46	55.76
2006	0.68	0.49	0.15	0.12	1.15	2.41	17.41	24.86	3.71	0.79	0.2	0.42	52.39
2007	0.81	0.29	0.12	0.04	0.32	4.1	10.42	12.16	5.44	0.26	0.1	0.12	34.18
2008	0.75	0.47	0.27	0.07	0.22	8.48	14.36	15.24	2.1	0.12	0.1	0.22	42.4
2009	0.43	0.19	0.12	0.05	0.07	0.53	4.85	9.59	1.44	0.41	0.2	0.17	18.05
2010	0.54	0.32	0.19	0.08	0.19	2.7	10.29	26.28	6.27	1.77	0.1	0.36	49.09
2011	0.62	0.25	0.31	0.08	0.06	2.32	9.11	9	6.58	0.51	0.21	0.29	29.34
2012	0.44	0.36	0.45	0.2	0.44	3.73	12.48	16.77	7.13	1.48	0.75	0.45	44.68
2013	1.2937	0.4161	0.2191	0.0829	0.608	4.9766	12.2938	20.0612	4.4323	1.1249	0.7828	0.4446	46.736
2014	0.589248	0.437875	0.167132	0.0863136	0.265697	1.69258	10.0708	10.7499	3.0428	0.423187	0.1918	0.4714	28.1887
2015	0.476755	0.0991872	0	0	0	0	0	0	0	0	0	0	0.575942
2016	0.0750816	0.490147	0.221054	0.260928	0.899251	5.15704	10.6358	15.5615	6.9063	2.07844	0.644544	0.4	43.3301
2017	0.993686	0.40401	0.423187	0.787968	2.3436	4.35948	17.896	17.6645	5.5996	1.8464	0.58	0.42	53.3184
（Yiganqi-48 Mission Ferry） water diversion in Qianhai Main Canal
2000	0	0	0	0	0	0	0	0	0	0	0	0	0
2001	0	0	0	0	0	0	0	0	0	0	0	0	0
2002	0	0	0	0	0	0	0	0	0	0	0	0	0
2003	0	0	0	0	0	0	0	0	0	0	0	0	0
2004	0	0	0	0	0	0	0	0	0	0	0	0	0
2005	0	0	0	0	0	0	0	0	0	0	0	0	0
2006	0	0	0	0	0	0	0	0	0	0	0	0	0
2007	0	0	0	0	0	0	0	0	0	0	0	0	0
2008	0	0	0	0	0	0	0	0	0	0	0	0	0
2009	0	0	0	0	0	0	0	0	0	0	0	0	0
2010	0	0	0	0	0	0.111007	0.42171	0.372118	0	0	0	0	0.904835
2011	0	0	0	0	0	0	0	0	0	0	0	0	0
2012	0	0	0	0	0	0.20003	0.0743	0	0.25275	0.241343	0.35186	0	1.12028
2013	0	0	0	0	0.56531	0.2364	0.01217	0.32572	0.41248	0.01771	0.08568	0	1.65547
2014	0	0	0	0	0.14745	0.542929	0.371304	0.533494	0.746721	0.0045274	0	0	2.34643
2015	0	0	0	0	0	0	0	0	0	0	0	0	0
2016	0	0	0	0	0	0	0	0.671708	0	0.38064	0	0	1.05235
2017	0	0	0	0	0.34884	0.7844	0	0.234092	0.0172	0.1776	0.187	0.0424	1.79153
（Yiganqi-48 Mission Ferry） water diversion in Dazhai
2000	0.000953	0.00091	0.001582	0.000436	0.001676	0.007466	0.008784	0	0.003341	0	0.000937	0.000631	0.026716
2001	0.000999	0.000888	0.000333	0.000192	0.000165	0.010612	0.006351	0.005486	0	0	0	0.000386	0.025412
2002	0.000975	0.001743	0.002584	0.001264	0.001776	0.002516	0.007334	0.007245	0.001063	3.03e-05	0.00039	0.000193	0.0271133
2003	0.000923	0.000604	0.000747	0.000589	0.0012	0.010883	0.01343	0.005815	0.0048	0.002029	8e-06	0.000366	0.041394
2004	0.001077	0.000356	0.000869	0.000784	0.0014106	0.0023261	0.0096053	0.0083283	0.0007825	0	0	0	0.0255388
2005	0.0012372	0.0008773	0.000854	0.0013777	0.0058491	0.0026075	0.0017016	0.0022566	0.0019591	0.0033175	0.0004652	0.0012128	0.0237156
2006	0.0012287	0.0012119	0.0004319	0.0002886	0.0052779	0.0072084	0.0050375	0.0017683	0	0	0.0026179	0.001094	0.0261651
2007	0.000959	0.000532	0.000477	0.002134	0.001947	0.008246	0.00783	0.015767	0	0	0	0	0.037892
2008	0	0	0	0	0	0.0010676	0.012733	0.0089135	0	0	0	2.17e-05	0.0227358
2009	0.0004451	0.0002309	0.0001745	0	0	0.0001778	0.011335	0.0149783	0	0	0	0.002015	0.0293566
2010	0.000841	0.000657	0.000533	0	0.0572	0.0029744	0.009952	0.0041509	0	0	0	0.002181	0.0784893
2011	0	0	0	0	0	0.000378	0.000996	0	0	0	0	0	0.001374
2012	0	0	0	0	0	0.000328	0.000828	0	0	0	0	0	0.001156
2013	0	0	0	0	0	0.0001764	0.0020446	0.0003678	0	0	0	0.001249	0.0038378
2014	0	0	0	0	0	0.0017556	0.0162717	0.0065249	0	0	0	0.0071012	0.0316534
2015	0	0	0	0	0	0	0	0	0	0	0	0	0
2016	0	0.0057758	0	0	0.000144	0.011483	0.007096	0.00543	0	0	0	0.0052	0.0351288
2017	0.01392	0.006175	0	0	0	0.0011673	0.002525	0	0	0	0	0	0.0237873
（Yiganqi-48 Mission Ferry） water diversion in Wuyibudai
2000	0	0	0	0	0	0	0	0	0	0	0	0	0
2001	0	0	0	0	0	0	0	0	0	0	0	0	0
2002	0	0	0	0	0	0	0	0	0	0	0	0	0
2003	0	0	0	0	0	0	0	0	0	0	0	0	0
2004	0	0	0	0	0	0	0	0	0	0	0	0	0
2005	0	0	0	0	0	0	0	0	0	0	0	0	0
2006	0	0	0	0	0	0	0	0	0	0	0	0	0
2007	0	0	0	0	0	0	0	0	0	0	0	0	0
2008	0	0	0	0	0	0	0	0	0	0	0	0	0
2009	0	0	0	0	0	0	0	0	0	0	0	0	0
2010	0	0	0	0	0	0	0	0	0	0	0	0	0
2011	0	0	0	0	0	0	0	0	0	0	0	0	0
2012	0	0	0	0	0	0	0	0	0	0	0	0	0
2013	0	0	0	0	0	0	0	0	0	0	0	0	0
2014	0	0	0	0	0	0	0	0	0	0	0	0	0
2015	0	0	0	0	0	0	0	0	0	0	0	0	0
2016	0	0	0	0	0	0	0	0	0	0	0	0	0
2017	0	0	0	0	0	0	0	0	0	0	0	0	0
（Yiganqi-48 Mission Ferry） water diversion in Yakul
2000	0.00035	0.00046	0.0004	4e-05	0.00027	0.00037	0.00141	0.00067	0.0005	0.00031	0.00019	0	0.00497
2001	0.00031	0.00037	0.00046	0	0	0.0011	0.0014	0.00101	0.00027	0.00047	0.00062	0.00022	0.00623
2002	0	9e-05	0.00066	0.00066	0.00089	0.00111	0.00144	0.00137	0.00073	0.00051	3e-05	0.00061	0.0081
2003	0	0	0.00014	0.00012	0	0.00067	0.0017	0.00129	0.00051	7e-05	0	0.00041	0.00491
2004	0	4e-05	0.00038	0.00018	0.00028	0.00078	0.0013	0.00066	0.00052	0.00018	0.00019	0.00015	0.00466
2005	0.00037	0.00062	0.0004	2e-05	0.00014	0.00096	0.00148	0.00095	0.00032	0.00017	0.00026	0.00043	0.00612
2006	3e-05	6e-05	0.00036	8e-05	0.00028	0.00052	0.00131	0.00058	0.00067	6e-05	7e-05	0.00022	0.00424
2007	0.00036	8e-05	0.00011	0	0.0001	0.00066	0.00188	0.00138	0.00079	0.0005	0.0004	0.00012	0.00638
2008	0.00036	0.00043	0.00027	6e-05	0.00026	0.00131	0.00199	0.00096	0.00029	0.00021	0.00046	0.00032	0.00692
2009	0.00088	0.00067	0.0002	0.00019	0	0	0.00069	0.00107	0.00023	0	0	0	0.00393
2010	0	0.00018	0	0	3e-05	0.00053	0.00144	0.00114	0.00022	0	0	0	0.00354
2011	0.00094	0.00024	0.00019	3e-05	0.00014	0.00107	0.00114	0.00109	0.00069	0.00026	0.00014	8e-05	0.00601
2012	0.00015	0.00045	0.0001	0.00015	0.00032	0.00062	0.00105	0.00095	0.00041	0.00013	0.00021	0	0.00454
2013	0.00051	0.00041	0.0002	0	0.00022	0.00067	0.00141	0.00105	0.00015	0.00029	0.00014	0.00027	0.00532
2014	0	0.0017721	0.0012493	0	0	0.0070883	0.008221	0.0051261	0.0005901	0	0	0	0.0240469
2015	0.0043632	0.003023	0	0	0	0	0	0	0	0	0	0	0.0073862
2016	0.0036132	0.0027899	0	0.000816	0.001251	0.006051	0.008865	0.005606	0.000394	0.004037	0.002426	0.0012	0.0370491
2017	0.00635	0	0.001614	0.0011621	0.00211	0.0038275	0.007225	0.008998	0.0014	0	0	0.0249	0.0575866
（Yiganqi-48 Mission Ferry） water diversion in Tugedun
2000	0.00011	0.00294	0.00353	0.00307	0.00526	0.00897	0.02726	0.02124	0.01276	0.00363	0.00298	0.00139	0.09314
2001	3e-05	0.00185	0.00165	0.0037	0.00245	0.01812	0.02739	0.01836	0.01104	0.00157	0.00546	0.00361	0.09523
2002	3e-05	0.00087	0.00174	0	0	0.00469	0.0232	0.01495	0.01007	0.00212	0.00322	0.00183	0.06272
2003	0	0.00283	0.0056	0.00232	0.00191	0.0121	0.02511	0.01889	0.00964	0.00226	0.00309	0.00157	0.08532
2004	0.00018	0.00187	0.00139	0.0008	0.00446	0.00809	0.02306	0.00685	0.00869	0.00754	0.00293	0.00229	0.06815
2005	0	0.00144	0.00271	0.00167	0.00495	0.01497	0.0264	0.02432	0.02132	0.00803	0.00376	0.00256	0.11213
2006	0.00054	0.00385	0.00192	0.00172	0.00465	0.0091	0.02564	0.01589	0.01403	0.00632	0.00766	0.00159	0.09291
2007	0	0.001	0.00176	0.00176	0.00737	0.01538	0.02321	0.01509	0.01285	0.01521	0.00697	0.00104	0.10164
2008	0.00026	0.00517	0.00882	0.00297	0.00681	0.02535	0.0227	0.01612	0.00346	0.00331	0.00559	0.00217	0.10273
2009	0	0.00667	0.00227	0.00627	0.00374	0.00823	0.01774	0.02441	0.0055	0.00524	0.00647	0.00383	0.09037
2010	0.00551	0.00404	0.00592	0.0046	0.00683	0.02161	0.02396	0.02882	0.01833	0	0	0.03852	0.15814
2011	0.00339	0.00612	0.00608	0.00121	0.00601	0.01694	0.02363	0.01802	0.01183	0.00825	0.01559	0.0034	0.12047
2012	0.004	0.00568	0.00717	0.0054	0.01041	0.01033	0.03039	0.01895	0.00849	0.00731	0.01006	0.00734	0.12553
2013	0.00147	0.00479	0.00855	0.01015	0.01133	0.00957	0.02624	0.01461	0.00715	0.00952	0.01003	0.00786	0.12127
2014	0.011232	0.0096993	0.0560736	0.0239086	0.0215637	0.115587	0.208423	0.132287	0.0565955	0.104501	0.0780106	0.046961	0.864842
2015	0.011232	0.021514	0	0	0	0	0	0	0	0	0	0	0.032746
2016	0.0259632	0.0237341	0.0519247	0.040245	0.064783	0.116839	0.160929	0.11966	0.073495	0.072135	0.06068	0.0515	0.861888
2017	0.03678	0.01815	0.014823	0.0806803	0.089467	0.170225	0.179703	0.222091	0.0339	0	0	0	0.84582
（Yiganqi-48 Mission Ferry） water diversion in Jirenlima
2000	0.00784	0.00043	0	0	0.0001	0	0.02218	0.02173	0.00612	0	0	0	0.0584
2001	0.00925	0.00326	0	0	0	0.00066	0.02019	0.0219	0.00742	0.00358	0.00067	0	0.06693
2002	0.0152	0.00418	0	0	0	0	0.00242	0.03807	0.01031	0.00034	0	0	0.07052
2003	0.01047	0.00183	0	0	0	0	0.01241	0.02934	0	0.00622	0	0	0.06027
2004	0.01082	0.00491	0	0	0	0	0	0.02535	0.01074	0	0	0	0.05182
2005	0.01631	0.00699	0	0	0.00585	0	0	0.01042	9e-05	0.00646	0.0094	0	0.05552
2006	0.0119	0.00326	0	0	0.0068	0	0.01207	0.02663	0.0004	0.00497	0	0.00035	0.06638
2007	0.01129	0.00265	0	0	0	0	0.00177	0.03224	0.01467	0	0	0	0.06262
2008	0.00907	0.00321	0	0	0	0.00542	0.02067	0.02227	0.00044	0	0	0	0.06108
2009	0.00641	0.0026	0	0	0	0	0	0.01326	0.00675	0.0047	0	0	0.03372
2010	0.00372	0.00173	0	0	0	0	0.0069	0.04158	0.00551	0	0	0	0.05944
2011	0.01064	0.00589	0	0	0	0	0	0.01339	0.02632	0	0	0	0.05624
2012	0.00863	0.00721	0	0	0	0	0.0005	0.03342	0.01655	0	0	0	0.06631
2013	0.01158	0.00471	0	0	0	0	0	0.01901	0.01166	0.00046	0	0	0.04742
2014	0.132857	0.0533002	0	0	0	0	0	0.189631	0.0881366	0	0	0	0.463925
2015	0.12293	0.083445	0	0	0	0	0	0	0	0	0	0	0.206375
2016	0.109123	0.106903	0	0	0	0.002448	0.00132	0.21502	0.140499	0	0	0	0.575313
2017	0.12553	0.04564	0	0	0	0	0.092776	0.246669	0.0465	0	0	0.0305	0.587615
（Yiganqi-48 Mission Ferry） water diversion in Gulibage
2000	4e-05	9e-05	4e-05	3e-05	0	0.00011	0.00015	0	0	0	5e-05	0.00016	0.00067
2001	1e-05	0	9e-05	0	0	0.00021	0.00032	0.00028	0.00022	0	0	0.0002	0.00133
2002	0.00016	1e-05	4e-05	0	0	0.00013	0.00017	0.00011	7e-05	0	1e-05	0.00015	0.00085
2003	0.00036	6e-05	0.00024	1e-05	1e-05	0.00021	0.00045	5e-05	0.00014	7e-05	0.00012	0.00069	0.00241
2004	0	0	0.00015	9e-05	0	0.00031	0.00036	4e-05	0	0	0.00021	0	0.00116
2005	1e-05	4e-05	0.00036	7e-05	1e-05	0.00026	0.00023	0.00015	8e-05	0	0.00022	0.00087	0.0023
2006	0.00017	0.0003	0.00035	7e-05	0	0.00053	0.00074	0.00035	7e-05	0.00027	0.00031	0.00068	0.00384
2007	0.00013	0.00033	0.00037	6e-05	3e-05	0.00062	0.00053	2e-05	0.00016	0	4e-05	0.00074	0.00303
2008	0.00028	7e-05	0.00042	0	0	0.00047	0.00072	0.00027	0	0	0	0.00052	0.00275
2009	0.00045	0.00029	0.00048	5e-05	0	0.00013	0.00064	0.00052	0	0	0	0.00023	0.00279
2010	0.00018	0	0	0	0	0.00015	0.00072	0.00028	0.0003	0	0.00185	0.0004	0.00388
2011	0.00027	0.00022	0.00046	0.0002	0	0.00021	0.00063	0.00034	7e-05	0	0	0.001	0.0034
2012	0.00058	0	0.0003	2e-05	3e-05	0.00032	0.00078	0.00035	7e-05	0	4e-05	0.00078	0.00327
2013	0.00016	5e-05	0.0003	5e-05	0	0.00018	0.0007	0.00025	0	7e-05	5e-05	0.00081	0.00262
2014	0.0023406	0.0005625	0.0033394	0.0012796	0.0001287	0.0028711	0.0042157	0.0015362	0.0004216	0.0001486	0	0.0088862	0.0257302
2015	0.0049067	0	0.004789	0.0005	0.000542592	0.00394	0.008733	0.00119	0	0	0.00221	0.00961	0.0364213
2016	0.0038526	0.0005357	0.0020218	0.0010022	0.0008813	0.0067893	0.009072	0.9331	0	0	0	0.0093	0.966555
2017	0.00398	0	0.002524	0.0004605	0	0.0029428	0.002573	0.003294	0	0	0	0.0062	0.0219743
（Yiganqi-48 Mission Ferry） water diversion in Kaxi
2000	9.01e-05	0.000174	0.000231	3.54e-05	0.000187	0.000369	0.000539	0.000552	0.000712	0.000208	0.000384	0.000546	0.0040275
2001	2.1e-05	7.39e-05	0.000111	0	0.000178	0.000395	0.000527	0.000578	0.000123	0.000286	0.000233	0.000151	0.0026769
2002	0	0.000245	0.000132	0.000196	0.00027	0.000385	0.000286	0.000225	0.000168	0.000168	0.000175	0.000241	0.002491
2003	2.21e-05	6.09e-05	0.000191	0.00017	0.000345	0.000629	0.000913	0.000626	0.000581	0.000201	0.000435	0.000455	0.004629
2004	0	3.01e-05	7.57e-05	0.000164	0.0003547	0.0006841	0.000614	0.0002405	0.0003518	0.0002395	0.0002213	0.0003139	0.0032896
2005	0	0	9.07e-05	0.0001525	0.0002924	0.0010124	0.0007263	0.000672	0.0001643	4.69e-05	0.0004355	0.000181	0.003774
2006	0	0	0.0001235	5.12e-05	0.0001035	0.0004264	0.0007446	0.0001179	2.55e-05	0	0	1.67e-05	0.0016093
2007	0	0	0	0	0	0	0	0	0	0	0	0.0001699	0.0001699
2008	4.44e-05	0	0	0	0	0.0004346	0.0003204	0	0	0	0	0	0.0007994
2009	0	0	0	0	0	0	0	0	0	0	0	0	0
2010	0	0	0	0	0	0	0	0	0	0	0	0	0
2011	0	0	0	0	0	0	0	0	0	0	0	0	0
2012	0	0	0	0	0	0	0	0	0	0	0	0	0
2013	0	0	0	0	0	0	0	0	0	0	0	0	0
2014	0	0	0	0	0	0	0	0	0	0	0	0	0
2015	0	0	0	0	0	0	0	0	0	0	0	0	0
2016	0	0	0	0	0	0	0	0	0	0	0	0	0
2017	0	0	0	0	0	0	0	0	0	0	0	0	0
（Yiganqi-48 Mission Ferry） water diversion in Angelik
2000	0.000219	0.000634	8.73e-05	6.6e-06	0.000268	0.001257	0.001953	0.002396	0.001397	0.000696	0.000589	0.001088	0.0105909
2001	7.56e-05	0.000174	0.000124	1.82e-05	0.000193	0.002057	0.00279	0.002273	0.001208	0.000853	0.00062	0.001507	0.0118928
2002	1.68e-05	0.000322	0.000624	0	0.000185	0.001344	0.001651	0.002922	0.001981	0.00022	0.001231	0.001092	0.0115888
2003	5.3e-06	9.69e-05	0.000427	0.000383	0.000413	0.001549	0.00312	0.001982	0.001115	1.12e-05	0.001048	0.000984	0.0111344
2004	0.000242	5.1e-05	0.000211	0.000292	0.0004073	0.0013406	0.0026577	0.0008537	0.0007565	0.0003521	0.0006017	0	0.0077656
2005	2.14e-05	0.0002698	0.0002391	0.0003734	0.0005283	0.0024889	0.0019843	0.0025288	0.0010384	0.0001214	0.0008259	0.0009119	0.0113316
2006	3.06e-05	0.0003491	0.0003539	0.0004377	0.0008083	0.0019018	0.0031508	0.0022839	0.0006363	0.0005249	0.0006423	0.0006825	0.0118021
2007	0	0.000225	0.000481	0.000322	0.000276	0.002586	0.001941	0.002042	0.001088	0.000711	0.000773	0.0007921	0.0112371
2008	0.0003531	0.0004862	0.0001932	0.0009701	0.0006418	0.0029597	0.0034749	0.001873	0.0007259	0.0003749	0.0002035	0.0011624	0.0134187
2009	0.0002371	0.0002229	0.0005355	0.0003184	0	0.0002187	0.0014232	0.0020565	0.0004429	4.28e-05	0.0004044	0.0004529	0.0063553
2010	1.21e-05	0	0.000615	0.000124	7.57e-05	0.0011514	0.0018721	0.0011207	0.0014482	0	0	0.001293	0.0077122
2011	0.000357	7.6e-06	0.0004582	0.0006385	0.0005177	0.001242	0.002379	0.002157	0.000741	0.000398	0.000714	0.00149	0.0111
2012	0.0002	0.000418	0.00042	0.000852	0.001097	0.002344	0.001753	0.001508	0.001013	0.000321	0.000984	0.001192	0.012102
2013	0	1.41e-05	0.0006725	0.0005261	0.0004936	0.0012513	0.0021559	0.0028946	0.0006641	0.0001153	0.0007334	0.0007814	0.0103023
2014	0.0015034	0	0.0043952	0.0035666	0.0003983	0.0109598	0.0119534	0.0097727	0.0054527	0.0003897	0.0063158	0.0057923	0.0604999
2015	0	0	0.006064	0.0025	0.000111456	0.01266	0.020747	0.00842	0	0.00340243	0.00426	0.00538	0.0635449
2016	0.0003828	0.0025946	0.0066191	0.0063374	0.0061845	0.0110385	0.01228	0.00671	0.000626	0.002039	0.001596	0.0051	0.0615079
2017	0.001641	0	0.00753	0.0034292	0.000613	0.0163728	0.006722	0.007737	0.0043	0	0	0.0039	0.052245
（Yiganqi-48 Mission Ferry） water diversion in Yangtak
2000	0.00207	0.00437	0.00502	0.00314	0.00559	0.01185	0.02814	0.02238	0.01258	0.00528	0.00726	0.00924	0.11692
2001	0.002	0.00459	0.00564	0.00294	0.00213	0.02258	0.0349	0.01642	0.00798	0.00639	0.00349	0.00925	0.11831
2002	0.00062	0.0047	0.00714	0.0053	0.00178	0.00696	0.0255	0.02173	0.02598	0.00513	0.00457	0.01069	0.1201
2003	0.00076	0.0057	0.00483	0.00434	0.00385	0.01656	0.03307	0.02543	0.01027	0.00441	0.00555	0.01118	0.12595
2004	0.00176	0.00246	0.0034	0.00429	0.00438	0.01509	0.02817	0.01289	0.00887	0.00553	0.00553	0.00753	0.0999
2005	0.00122	0.00161	0.00573	0.00629	0.00578	0.02465	0.0252	0.02442	0.01143	0.00556	0.00639	0.0098	0.12808
2006	0.00243	0.00486	0.0059	0.00506	0.00517	0.01668	0.03289	0.02264	0.00634	0.00864	0.00426	0.0062	0.12107
2007	0.00131	0.00271	0.00573	0.00634	0.00365	0.02186	0.03119	0.0253	0.01488	0.00959	0.00553	0.01181	0.1399
2008	0.00264	0.00367	0.00844	0.00481	0.00689	0.03238	0.0372	0.02576	0.00592	0.00743	0.00408	0.00978	0.149
2009	0.0043	0.006	0.00903	0.0045	0.00169	0.00595	0.01965	0.02739	0.00951	0.00392	0.00603	0.00584	0.10381
2010	0.00343	0.00334	0.00595	0.00455	0.00445	0.02411	0.03083	0.03273	0.016	0	0	0	0.12539
2011	0.00345	0.00352	0.00817	0.01138	0.0047	0.01559	0.02772	0.0201	0.01359	0.00802	0.01051	0.01161	0.13836
2012	0.00538	0.00352	0.00699	0.00844	0.00856	0.01637	0.03362	0.01856	0.00806	0.00513	0.00556	0.00981	0.13
2013	0.00335	0.00359	0.00563	0.008	0.00735	0.01486	0.03203	0.02318	0.00973	0.00315	0.00757	0.00904	0.12748
2014	0.0169862	0.0090556	0.0439517	0.059711	0.0173292	0.0792729	0.187471	0.141449	0.049623	0.048714	0.0456814	0.0723505	0.771595
2015	0.0231699	0.011749	0.048876	0.0402	0.0287798	0.09932	0.205649	0.17624	0.00887242	0.0708739	0.0474	0.06436	0.82549
2016	0.03607	0.01002	0.04413	0.0523	0.0623	0.11498	0.21637	0.17821	0.0756829	0.052707	0.0507367	0.0811	0.974607
2017	0.03501	0.01036	0.079713	0.069889	0.05254	0.11848	0.196923	0.168109	0.0149	0	0	0.0521	0.798024
（Yiganqi-48 Mission Ferry） water diversion in Advance
2000	0.01766	0.01266	0.00263	0.00186	0.00547	0.0165	0.07565	0.07434	0.04655	0.01137	0.01121	0.01506	0.29096
2001	0.01321	0.01075	0.0035	0.00152	0.0018	0.04051	0.10332	0.106	0.03193	0.00925	0.01276	0.01408	0.34863
2002	0.01296	0	0.00351	0.00194	0.00148	0.00788	0	0.0699	0.06468	0.01539	0.0095	0	0.18724
2003	0.01405	0	0.00648	0.00193	0.00225	0.02659	0.0825	0.10677	0.04424	0.02594	0.01128	0.01135	0.33338
2004	0.01302	0.01331	0.0035	0.00177	0.0062	0.02141	0.00628	0.11778	0.04111	0.01032	0.0114	0.0123	0.2584
2005	0.0122	0.01138	0.00535	0.00291	0.00723	0.04604	0.06144	0.10789	0.02855	0	0.01193	0.0124	0.30732
2006	0.01649	0.01422	0.00501	0.00104	0.001	0.02112	0.08184	0.114	0.02973	2e-05	0.01024	0.01084	0.30555
2007	0.0093	0.01087	0.0056	0.00116	0.00219	0.04058	0.06715	0.11818	0.0779	0	0.005	0.00783	0.34576
2008	0.011	0.01227	0.00787	0.00201	0.00409	0.066	0.10097	0.10041	0.02815	0.00291	0.00606	0.01181	0.35355
2009	0.01027	0.0099	0.00905	0.00276	0.00185	0.00628	0.07751	0.08203	0.03434	0.01498	0.08835	0.00979	0.34711
2010	0.01153	0.00985	0.00725	0.0033	0.00204	0.03767	0.08431	0.1078	0.02767	0.01489	0.0117	0.00945	0.32746
2011	0.01673	0.01474	0.00799	0.00431	0.00374	0.02144	0.06463	0.07405	0.07582	0.00868	0.01682	0.01572	0.32467
2012	0.01249	0.01173	0.0091	0.00579	0.00827	0.08848	0.04962	0.05824	0.01707	0.00178	0.00319	0.00735	0.27311
2013	0.0037	0.00632	0.01067	0.00111	0.00099	0.0094	0.03067	0.05359	0.00646	0	0.00319	0.01429	0.14039
2014	0	0.078929	0.0836352	0.0610995	0.0139527	0.0321451	0.181435	0.299333	0.0115214	0.0551318	0.0760838	0.108397	1.00166
2015	0.10419	0.050088	0.06015	0.062	0	0.10063	0.379002	0.31139	0.00616032	0.123915	0.10061	0.11127	1.40941
2016	0.000127	0.113383	0.0644803	0.044005	0.25614	0.17909	0.338524	0.268531	0	0	0.011292	0.0339	1.30947
2017	0	0.05797	0.094547	0.0445435	0.108904	0.169543	0.140464	0.022136	0.0242	0	0	0.0564	0.718707
（Yiganqi-48 Mission Ferry） water diversion in Xidun
2000	0.000467	0.001519	0.001996	0.001542	0.00226	0.006317	0.017718	0.012363	0.005177	0.003626	0.001985	0.000618	0.055588
2001	0	0.001955	0.002792	0.003262	0.002382	0.01223	0.015809	0.013899	0.004401	0.002056	0	0.00413	0.062916
2002	0	0.001608	0.001929	0.002056	0.001711	0.004686	0.012227	0.015997	0.008209	0.004203	0.003157	0.002232	0.058015
2003	0	0.000886	0.002116	0.002213	0.002692	0.006358	0.012557	0.006542	0.00409	0.003081	0.002825	0.002323	0.045683
2004	0.000209	0.001096	0.001732	0.00181	0.0016512	0.0065809	0.0111892	0.009565	0.0057119	0.0031638	0.0020571	0.002028	0.0467941
2005	3.02e-05	0.0005354	0.0026169	0.0012451	0	0.008052	0.013372	0.010467	0.0055944	0.0027108	0.0012936	0.0028817	0.0487991
2006	0.0009362	0.0013057	0.0031322	0.001017	0	0.0083827	0	0.011132	0.0034749	0.0015888	0.0014351	0.0015901	0.0339947
2007	0	0.001002	0.001756	0.00092	0.002487	0.007338	0.012475	0.01179	0.00705	0.000327	0.001975	0.0011537	0.0482737
2008	0.0002359	0.0006941	0.0013613	0.0010676	0.0016072	0.012764	0.017231	0.0117872	0.00462	0.002074	0.002842	0.0004228	0.0567071
2009	0	0.0003249	0.0012251	0.0010969	0.0003601	0.0017482	0.0074169	0.0105692	0.0020186	0.0005675	0.001046	0.0018154	0.0281888
2010	0.0001134	0	0.001008	0.000707	0.0022294	0.0062063	0.014552	0.014992	0.0041715	0	0.004709	0.000712	0.0494006
2011	0.001099	0.000142	0.000293	0.000632	0.00167	0.004063	0.010502	0.006598	0.002552	0.002915	0.00292	0.001805	0.035191
2012	0.001488	0.000853	0.001956	0.002245	0.004315	0.007384	0.012899	0.00745	0.002011	2.4e-05	0.001785	0.001624	0.044034
2013	0.001169	0	0.000684	0.001179	0.001249	0.00407	0.008007	0.004711	0.001139	0.002073	0.001801	0.001946	0.028028
2014	0.0094219	0	0.0058968	0.0086132	8.21e-05	0.0214782	0.0523238	0.0547793	0.0210825	0.0116303	0.0160445	0.0257679	0.227121
2015	0.0127699	0.001214	0.028797	0.0386	0.0163123	0.02378	0.045391	0.0318	0	0	0.00478	0.03269	0.236134
2016	0.0089649	0	0.0225634	0.057076	0.024684	0.070036	0.06194	0.03934	0.025606	0.018766	0.014625	0.0334	0.377001
2017	0.00795	0.00371	0.021206	0.0105011	0.002509	0.0249921	0.073773	0.053955	0.0168	0.0024	0.0068	0.0218	0.246396
（Yiganqi-48 Mission Ferry） water diversion in Pailou
2000	0	0	0	0	0	0	0	0	0	0	0	0	0
2001	0	0	0	0	0	0	0	0	0	0	0	0	0
2002	0	0	0	0	0	0	0	0	0	0	0	0	0
2003	0	0	0	0	0	0	0	0	0	0	0	0	0
2004	0	0	0	0	0	0	0	0	0	0	0	0	0
2005	0	0	0	0	0	0	0	0	0	0	0	0	0
2006	0	0	0	0	0	0	0	0	0	0	0	0	0
2007	0	0	0	0	0	0	0	0	0	0	0	0	0
2008	0	0	0.000165	0.0001034	0.0002964	0.000897	0.000186	0.0009156	0.0002347	0.0003023	0.0006888	0	0.0037892
2009	0	0	0	0	0	0	0	0	0	0	0	0	0
2010	0	0	0	0	0	0	0	0	0	0	0	0	0
2011	0	0	0	0	0	0	0	0	0	0	0	0	0
2012	0	0	0	0	0	0	0	0	0	0	0	0	0
2013	0	0	0	0	0	0	0	0	0	0	0	0	0
2014	0	0	0	0	0	0	0	0	0	0	0	0	0
2015	0	0	0	0	0	0	0	0	0	0	0	0	0
2016	0	0	0	0	0	0	0	0	0	0	0	0	0
2017	0	0	0.002062	0	0	0.0020987	0.001241	0.001529	0.0002	0	0.014	0	0.0211307
（Yiganqi-48 Mission Ferry） water diversion in Archway Farm Xidun
2000	7.5e-05	5.18e-05	3.6e-05	3e-05	4.5e-05	0.000426	0.000916	0.000694	0.000339	0.000318	0.000335	0.000282	0.0035478
2001	0	5.82e-05	6e-06	7.8e-05	0.000234	0.001013	0.000881	0.000699	0.000499	0.000222	8.51e-05	0.000383	0.0041583
2002	3e-06	0	0.000329	0.000104	9.61e-05	0.000265	0.000596	0.000892	0.000454	0.000177	0.00047	0.000287	0.0036731
2003	0	0	6.84e-05	0.000149	9.92e-05	0.000414	0.001092	0.000294	0.000201	0.000302	0.000171	0.000469	0.0032596
2004	0	0	0.000187	9.17e-05	0.0001528	0.0002341	0.0006506	0.0002979	0.0003193	0	0.0002513	0	0.0021847
2005	0	0	8.94e-05	0.0003564	0.0002476	0.0005627	0.0009639	0.0004428	0.0003092	0.0001739	0.0004912	0.0002464	0.0038835
2006	0	0	0	0.0001364	0.0003026	0.000425	0.0009782	0.0006641	1.43e-05	0.0001441	1.33e-05	0.0002961	0.0029741
2007	0	8.6e-05	8.2e-05	9e-06	0.000126	0.000334	0.000447	0.000548	0.000162	2.5e-05	0.000553	0.0001404	0.0025124
2008	0	0	9.1e-05	7.75e-05	0.0002875	0.0008233	0.0009381	0.0008705	0.0001913	0.000183	0.0001242	0.0001916	0.003778
2009	0	0.0003751	0.0001576	0.0002437	3.06e-05	0.0005229	0.0004758	0.000499	0.0002009	0.00016	0.0005421	2.27e-05	0.0032304
2010	0	0	0	0	0.0001179	0.0002956	0.00084	0.0011468	0.0003173	0	0	0.003442	0.0061596
2011	0	0	0.000229	0	0.0002456	0.000329	0.000368	0.000738	0.000348	0	0	0.000238	0.0024956
2012	0	0	0.000182	9.7e-05	0.000298	0.00057	0.00057	0.000368	8.4e-05	0.000308	4.05e-05	0	0.0025175
2013	0	0.000173	0.0003907	0	0.000125	0.0005856	0.0003762	0.0001811	9.09e-05	0.0001559	0.0001776	0	0.002256
2014	0	0	0.0039252	0.0008804	0	0.0012675	0.0022663	0.0009772	0.0015215	0	0	0	0.0108381
2015	0	0	0	0.0018	0	0.00239	0	0	0	0	0	0.00029	0.00448
2016	0	0	0	0	0	0	0	0	0	0	0	0	0
2017	0	0	0.002263	0.0013254	0	0.001544	0.002872	0.00271	0.0006	0.0009	0.0023	0	0.0145144
（Yiganqi-48 Mission Ferry） water diversion in Awati
2000	0	0	0	0	0	0	0.029286	0.0136032	0.0081413	0	0	0	0.0510305
2001	0	0	0	0	0	0.007662	0.041627	0.024476	0.0061735	0	0	0	0.0799385
2002	0	0	0	0	0	0	0.00948	0.026024	0.0042447	0	0	0	0.0397487
2003	0	0	0	0	0	0.0091402	0.032601	0.023006	0.007124	0.0021529	0.015155	0.011551	0.10073
2004	0.0060183	0.007247	0.023387	0.001707	0.0086548	0.01262	0.031834	0.026179	0.018314	0.010228	0.00659	0.0085598	0.161339
2005	0.000137	0.0001112	0.0002966	0	0.0003449	0.003716	0.0177274	0	0.0076747	0	0	0	0.0300078
2006	0	0	0	0	0	0.0014238	0.0091865	0.0100079	0.0021317	0.0031951	0	0	0.025945
2007	0	0	5.92e-05	0	0	0.0053146	0.0244428	0.019291	0.0065031	0	0	0	0.0556107
2008	0	0	0	0	0	0.0085705	0.026295	0.0167839	2.13e-05	0	0	0	0.0516707
2009	0	0	0	0	0	0	0.002133	0.031948	0.006093	0	0	0	0.040174
2010	0	0	0	0	0	0.008607	0.0278752	0.038611	0.0109166	0	0	0	0.0860098
2011	0	0	0	0	0	0	0.000516	0.030655	0.012997	0	0	0	0.044168
2012	0	0	0	0	0	0	0.000339	0	0	0	0	0	0.000339
2013	0	0	0	0	0	0	0.008494	0.026799	0.0017714	0	0	0	0.0370644
2014	0	0	0	0	0	0	0.0001477	0.0555353	0.0704756	0	0	0	0.126159
2015	0	0	0	0	0	0	0.13722	0.09086	0.0173664	0.0083255	0	0	0.253772
2016	0	0	0	0	0	0	0.031139	0.233211	0.204431	0.124105	0.047062	0	0.639948
2017	0	0	0	0	0.006635	0.162942	0.258854	0.160246	0.1345	0.0925	0.0178	0	0.833477
（Yiganqi-48 Mission Ferry） water diversion in Kakxiali
2000	0.000147	0.000158	0.000261	0.000222	0.000345	0.000239	0	0	0.000924	0.000445	6.14e-05	0.001359	0.0041614
2001	0.001059	0.000119	0.000239	0.00033	0.000768	0.001378	0.000789	0.000396	0.00023	0.000195	0.000356	0.000788	0.006647
2002	0.000241	0.000183	0.000445	0.000257	9.39e-05	0.000475	0.001028	0.000598	0.000359	4.47e-05	0.000165	0.000605	0.0044946
2003	0	0.000276	8.09e-05	0	6.9e-05	0.000144	0.000537	0.000461	0	0	0	0.000168	0.0017359
2004	0.000267	0.000197	8.08e-05	6.32e-05	0.0001647	0.0002993	0.000595	0.0002562	4.86e-05	8.06e-05	0.0003207	0	0.0023731
2005	0	0	0.00023	0	0.0001778	0.0006586	0.0007266	0.0007927	0.0003874	0.0002671	0.0005246	0	0.0037648
2006	0	0	0.0001288	0.0002405	0.0004594	0.0001467	0.000949	0.0006608	0.0003846	5.2e-06	0.0003013	0.0005942	0.0038705
2007	0	9.4e-05	0.000132	2e-05	0	0.000598	0.000886	0.000668	0.000274	9.4e-05	0.000516	0.0005832	0.0038652
2008	0	0	0.0004434	0	0	0.0007972	0.0010454	0.0001903	0.0002883	0.0001746	0.0001246	0	0.0030638
2009	0	0	0	0	0	5.71e-05	0.0003184	0.0007128	0.000277	4.34e-05	0.000805	0.0002138	0.0024275
2010	0	0	0	0	0	0	0.0007977	0.0006005	0.0002475	0	0	0.000463	0.0021087
2011	0	0	6.78e-05	0	0	0	0.000962	0.000187	0	0	0.0008438	0.000189	0.0022496
2012	0	0	0	0	0	9.3e-05	0.00072	0.00046	0	0	0.0008953	0.0001365	0.0023048
2013	0.0003634	0	0	0	0	0.00022	0.0005063	0.0001735	0	0	9.26e-05	0.0007084	0.0020642
2014	0	0	0	0	0	0	0.0010601	0.0016528	0	0	0	0.0032962	0.0060091
2015	0.0009176	0	0.003097	0	0	0	0.004387	0.00159	0	0	0	0	0.0099916
2016	0	0	0	0	0	0	0	0	0	0	0	0.0015	0.0015
2017	0.00167	0	0	0	0	0	0.0029307	0.001788	0	0	0	0	0.0063887
（Yiganqi-48 Mission Ferry） water diversion in Baozi
2000	0	0.002829	0.002668	0.001259	0.004149	0.009557	0.025328	0.02175	0.011922	0.001715	0.003172	0.001197	0.085546
2001	0.000125	0.001583	0.002555	0	0	0.019693	0.031975	0.015911	0.010347	0.000738	0.002716	0.001046	0.086689
2002	0	0.00049	0.0036	0	0.000822	0.0058	0.025113	0.030427	0.010342	0.003994	0.002895	0.001062	0.084545
2003	0	0.00118	0.00298	0.002269	0.002249	0.009762	0.034449	0.023233	0.007308	0.00332	0.00269	0.001298	0.090738
2004	9.3e-05	0.002357	0.001034	0	0.0026373	0.0092807	0.021502	0.0099937	0.009471	0.005582	0.0025871	0.0019061	0.0664439
2005	0	0.0013194	0.002764	0.0008474	0.0039373	0.0232819	0.026331	0.011605	0.001338	0.0002728	0.0046265	0.001185	0.0775083
2006	0.004221	0.007676	0.0020653	0.0005528	0.005949	0.0080439	0.035482	0.0159149	0	0	0.0009008	0.000786	0.0815917
2007	0	0.001422	0.002143	0.000166	0	0.013501	0.024897	0.025266	0.016281	0	0.002494	0.0012424	0.0874124
2008	0	0	0.0029016	0	0	0.026252	0.04255	0.022603	0.006802	0.017448	0.0055282	0.0033363	0.127421
2009	0.0004187	0.0010916	0.0003344	0	0	5.67e-05	0.0163541	0.037261	0.007159	0.000786	0	0	0.0634615
2010	0	0	0	0	0	0.0162462	0.027337	0.035152	0.024533	0	0	0	0.103268
2011	0.002759	0.0002545	0.001276	0	0	0.003344	0.025981	0.02301	0.017195	0.015043	0.000622	0	0.0894845
2012	0	0	0	0	0.000444	0.010922	0.033302	0.019634	0.010018	0.006849	1.88e-05	0	0.0811878
2013	0	0.00092	0	0	0	0.011337	0	0	0.0042007	0	0	0	0.0164577
2014	0	0	0	0	0	0	0.156323	0.150137	0.0301925	0	0	0	0.336653
2015	0	0	0	0	0	0	0.15831	0.21522	0.0266	0.00545184	0	0	0.405582
2016	0	0	0	0	0	0.06099	0.162665	0.16577	0.0591926	0.04999	0.01187	0	0.510478
2017	0	0	0	0.02128	0	0.05084	0.18533	0.04182	0	0	0.0193	0.1318	0.45037
（Yiganqi-48 Mission Ferry） water diversion in Bageyirek
2000	0	0	0	0	0	0	0	0	0	0	0	0	0
2001	0	0	0	0	0	0	0	0	0	0	0	0	0
2002	0	0	0	0	0	0	0	0	0	0	0	0	0
2003	0	0	0	0	0	0	0	0	0	0	0	0	0
2004	0	0	0	0	0	0	0	0	0	0	0	0	0
2005	0	0	0	0	0	0	0	0	0	0	0	0	0
2006	0	0	0	0	0	0	0	0	0	0	0	0	0
2007	0	0	0	0	0	0	0	0	0	0	0	0	0
2008	0	0	0	0	0	0	0	0	0	0	0	0	0
2009	0	0	0	0	0	0	0	0	0	0	0	0	0
2010	0	0	0	0	0	0	0	0	0	0	0	0	0
2011	0	0	0	0	0	0	0	0	0	0	0	0	0
2012	0	0	0	0	0	0	0	0	0	0	0	0	0
2013	0	0	0	0	0	0	0	0	0	0	0	0	0
2014	0	0	0	0	0	0	0	0	0	0	0	0	0
2015	0	0	0	0	0	0	0	0	0	0	0	0	0
2016	0	0	0	0	0	0	0	0	0	0	0	0	0
2017	0	0	0	0	0	0	0	0	0	0	0	0	0
（Yiganqi-48 Mission Ferry） water diversion in Yinayati
2000	0.000497	0.000493	0.000116	0.000849	0.000866	0.00151	0.0026	0.000573	0.000634	0.000507	0.00067	0.0007	0.010015
2001	0	0.00189	0.000118	0.00074	0.000778	0.00214	0.00246	0.000613	0.00144	0.000569	0.00115	0.00113	0.013028
2002	0	0.000767	0.000886	0.000536	0.00048	0.000713	0.000894	0.00167	0.000956	0.000139	0.000225	0.00126	0.008526
2003	0.000433	0.00082	0.000203	0.00178	0.000294	0.00378	0.00583	0.00331	0.00153	0.00211	0	0.00249	0.02258
2004	0	0	0.00154	0.00127	0.00148	0.00158	0.00674	0.00197	0.00194	0.000773	0.00115	0.000272	0.018715
2005	0.00159	0.001502	0.00278	0.00235	5.36e-05	0	0.00386	0.00382	0.0021	0.002205	0	0.000344	0.0206046
2006	0	0.00108	0.00347	0.00112	0.000194	0.00271	0.00585	0.0028	0.00183	0.000208	0.001303	0	0.020565
2007	0.00117	0.00444	0.000458	0.000746	0.00127	0.00358	0.00484	0.00192	0	0	0	0.00523	0.023654
2008	0	0.00157	0.00096	0.000112	0	0.0047	0.00582	0.00542	0.00282	0.000189	0.000915	0.00255	0.025056
2009	0.005	0	0	0.00051	0.00116	0.00104	0.00682	0.00389	0	0.00062	0.00119	4.15e-05	0.0202715
2010	0.00195	0.000448	0.000268	0.000234	0.00109	0.00134	0.00138	0.00099	0.00155	0	0.000401	0	0.009651
2011	0	0.00134	0.000351	0.00115	0.00049	0.00388	0.00507	0.000175	0.00221	0.00113	0	0.00349	0.019286
2012	0.000358	0	0.00251	0.00228	0.000492	0.00438	0.02965	0.00346	0	0.00187	0.00072	0.00255	0.04827
2013	0.00133	0.00105	0.000397	0.001	0	0.00154	0.00547	0.00298	0	0.000997	0.000149	0	0.014913
2014	0.0002652	0.0017288	0	0.0009677	0	0.0020166	0.0039848	0.0005063	0	0	0.0014118	0	0.0108812
2015	0.0007128	0.002903	0.001017	0.0008	0.0010731	0.00321	0.00649	0.00096	0.001064	0.00138499	0.00142	0	0.0210349
2016	0.0020019	0.0024512	0.0018749	0.00195	0	0.00515	0.00592	0.00402	0.00211	0.00093	0.00201	0.0001	0.028518
2017	0.00092	0	0.0051745	0.0014	0	0.00383	0.00663	0.00235	0.0021	0.0016	0.0006	0.0023	0.0269045
（Yiganqi-48 Mission Ferry） water diversion in Qigekuduk
2000	0.00611	0.00984	0.00232	0.00847	0.0039	0.02344	0.03409	0.03146	0.01627	0.00796	0.0121	0.01571	0.17167
2001	0	0.01458	0.00275	0.00984	0.00651	0.04641	0.04326	0.01982	0.01749	0.01615	0.0142	0.01697	0.20798
2002	0.00013	0.01183	0.0116	0.01676	0.00625	0.02116	0.02974	0.04147	0.02207	0.0049	0.00178	0.01681	0.1845
2003	0	0.01076	0.04788	0.01763	0.00623	0.06208	0.09702	0.06509	0.03538	0.03145	0.00997	0.0072	0.39069
2004	0.00141	0.03705	0.03116	0.02758	0.03	0.04183	0.09686	0.05618	0.03304	0.03355	0.01085	0.01055	0.41006
2005	0.0066	0.02103	0.05078	0.03785	0.01996	0.07748	0.07543	0.08231	0.05598	0.01033	0.01005	0.0026	0.4504
2006	0	0.01642	0.03839	0.01747	0.01905	0.0288	0.1004	0.06299	0.04884	0.0303	0.02896	0.00307	0.39469
2007	0.00705	0.03	0.02466	0.01872	0.02422	0.05603	0.11221	0.0658	0.0397	0.02134	0.01586	0.01985	0.43544
2008	0	0.01642	0.05555	0.00967	0.01241	0.09025	0.11311	0.06762	0.03335	0.02659	0.0094	0.02166	0.45603
2009	0.00101	0.00989	0.01404	0.0132	0.00814	0	0.06032	0.07257	0.01457	0.00744	0.00887	0.00912	0.21917
2010	0.02567	0.00555	0.00373	0.00115	0.0068	0.04061	0.04448	0.04113	0.02079	0	0.01792	0.01966	0.22749
2011	0.0048	0.01622	0.0165	0.00922	0.00764	0.0315	0.05735	0.02325	0.02203	0.01833	0.00998	0.02319	0.24001
2012	0.02293	0.01563	0.0226	0.00594	0.00976	0.02591	0.04755	0.01835	0.00881	0.00527	0.00902	0.03632	0.22809
2013	0.00491	0.01939	0.01286	0.00943	0.01468	0.02461	0.08291	0.02953	0.0185	0.01708	0.01362	0	0.24752
2014	0.0085018	0.0186529	0.0089441	0.0093061	0.0013677	0.0273594	0.0676953	0.0212112	0.0110359	0.0147407	0.0181077	0.0071807	0.214103
2015	0.0160436	0.02163	0.012076	0.0061	0.00756	0.01894	0.07732	0.01444	0.01959	0.0402019	0.03773	0.04569	0.317322
2016	0	0.0124373	0.0115802	0.00959	0.01447	0.03894	0.06401	0.05119	0.00862	0.02134	0.01439	0.0432	0.289767
2017	0.00957	0.00431	0.0186062	0.00822	0	0.0299	0.07658	0.03765	0.0147	0.0092	0.0069	0.0252	0.240836
（Yiganqi-48 Mission Ferry） water diversion in Qiongkuqiak
2000	0.03542	0.01132	0.03	0.04894	0.04071	0.12489	0.21207	0.17673	0.19552	0.06843	0.05009	0.1377	1.13182
2001	0.04775	0.00585	0.00984	0.04887	0.0308	0.23863	0.22131	0.16037	0.09234	0.06526	0.05209	0.11694	1.09005
2002	0.05307	0	0.02929	0.05071	0.02767	0.02462	0.12423	0.2677	0.05374	0.09689	0.04701	0.04328	0.81821
2003	0.0277	0.06262	0.05535	0.05091	0.0319	0.16902	0.26449	0.17057	0.08304	0.05835	0.03912	0.07536	1.08843
2004	0.03288	0.05836	0.01912	0.04833	0.05183	0.11276	0.26308	0.13853	0.09924	0.06114	0.04144	0.08518	1.01189
2005	0.09759	0.00522	0.04097	0.07162	0.07218	0.2051	0.25418	0.23569	0.18793	0.0243	0.05981	0.10338	1.35797
2006	0.01403	0.02305	0.09883	0.06935	0.06035	0.13614	0.27302	0.21524	0.09802	0.04936	0.05205	0.08166	1.1711
2007	0.0455	0.02415	0.045	0.04084	0.0417	0.16668	0.25054	0.20044	0.09492	0.03781	0.06615	0.11012	1.12385
2008	0.06638	0.01788	0.03219	0.03621	0.04951	0.27101	0.27068	0.1483	0.0968	0.03573	0.0841	0.11622	1.22501
2009	0.06737	0	0.02934	0.03	0.02219	0.07005	0.11239	0.2465	0.08579	0.03791	0.0464	0.03757	0.78551
2010	0	0.01596	0.03374	0.02903	0.05255	0.17773	0.02864	0.28475	0.1347	0.00691	0.06059	0.06785	0.89245
2011	0.0671	0.04728	0.0669	0.04455	0.07079	0.12797	0.19386	0.14408	0.12685	0.05705	0.07539	0.14339	1.16521
2012	0.0236	0.03018	0.03876	0.06377	0.11145	0.10988	0.24343	0.1786	0.09653	0.0091	0.05404	0.1357	1.09504
2013	0	0.00835	0.0897	0.05787	0.05966	0.1874	0.2947	0.14324	0.04105	0.05614	0.07595	0.0258	1.03986
2014	0	0.0092457	0.0465558	0.0416975	0.0271097	0.118895	0.212591	0.0901446	0.0566948	0.0549953	0.114035	0.0974359	0.869401
2015	0.012515	0.00377	0.039776	0.0333	0.0335059	0.06782	0.25799	0.15568	0.08496	0.107378	0.11813	0.14825	1.06307
2016	0.0269231	0.0081302	0.0553824	0.07796	0.06668	0.14964	0.17866	0.17508	0.05776	0.1037	0.0856	0.102	1.08752
2017	0.01689	0.03474	0.0761443	0.09592	0.013072	0.14372	0.23255	0.20191	0.0633	0.0673	0.0394	0.1209	1.10585
（Yiganqi-48 Mission Ferry） water diversion in Akedun
2000	0.01281	0.00553	0.0014	0.00435	0.01067	0.03638	0.03919	0.02895	0.03664	0.01021	0.00871	0.03076	0.2256
2001	0	0.01973	0.00052	0.00953	0.00702	0.06594	0.06175	0.03089	0.02279	0.0136	0.02398	0.05485	0.3106
2002	0.00017	0.01252	0.00878	0.01961	0.00589	0.02401	0.04346	0.04564	0.03698	0.00896	0.00888	0.03331	0.24821
2003	0.01191	0.01426	0.01478	0.01646	0.01058	0.00721	0.09393	0.03739	0.02793	0.00225	0.00348	0.01364	0.25382
2004	0.0217	0.02139	0.01549	0.01068	0.01403	0.03242	0.0767	0.02956	0.02662	0.01355	0.00476	0.02021	0.28711
2005	0.03785	0.01462	0.01062	0.01257	0.01248	0.05888	0.07724	0.03731	0.05927	0.0079	0.01553	0.00518	0.34945
2006	0	0.0285	0.0452	0.01012	0.02013	0.02485	0.09201	0.04069	0.03212	0.01546	0.01176	0.00249	0.32333
2007	0.03559	0.00783	0.00233	0.00566	0.00798	0.05073	0.07153	0.05191	0.04013	0.00721	0.02104	0.02175	0.32369
2008	0.0281	0.00474	0.00231	0.00316	0.00824	0.08366	0.0878	0.05814	0.03047	0.0112	0.01466	0.01652	0.349
2009	0.02481	0.00311	0	0.00222	0.00323	0.00875	0.03005	0.0288	0.00942	0.00355	0.00884	0.01482	0.1376
2010	0.02739	0.00251	0.00165	0.00202	0.0089	0.0475	0.05817	0.03676	0.01388	0.00382	0.01841	0.03532	0.25633
2011	0.02397	0.00933	0.00906	0.0148	0.01757	0.04385	0.04701	0.02464	0.038	0.02204	0.01223	0.02815	0.29065
2012	0.01055	0.00528	0.00722	0.01317	0.01312	0.01842	0.03114	0.03225	0.01256	0.01052	0.00939	0.03389	0.19751
2013	0.00598	0.00555	0.00811	0.0061	0.01857	0.04681	0.0804	0.04385	0.00825	0.01503	0.01688	0	0.25553
2014	0.0054613	0.0150958	0.0065154	0.0072524	0.0016122	0.0236598	0.0517769	0.0197865	0.0120684	0.0177595	0.0119007	0.0334264	0.206315
2015	0.0052367	0.00747	0.00741	0.0062	0.0108406	0.01281	0.07363	0.03289	0.01408	0.0477533	0.02609	0.032	0.276411
2016	0	0.0138897	0.0095619	0.01444	0.02077	0.03962	0.04113	0.03778	0.0123	0.01435	0.02122	0.0326	0.257662
2017	0.00134	0.00278	0.0153516	0.01083	0	0.02958	0.04362	0.0274	0.022	0.0006	0.007	0.0198	0.180302
（Yiganqi-48 Mission Ferry） water diversion in Yutang
2000	0	0	0	0	0	0	0	0	0	0	0	0	0
2001	0	0	0	0	0	0	0	0	0	0	0	0	0
2002	0	0	0	0	0	0	0	0	0	0	0	0	0
2003	0	0	0	0	0	0	0	0	0	0	0	0	0
2004	0	0	0	0	0	0	0	0	0	0	0.000283	0.00027	0.000553
2005	0	0.00652	0.0029	0.000851	0.0267	0	0.0085	0.00019	0.00422	0	0.00177	0.00395	0.055601
2006	0	0.00408	0.00705	0.000303	0.00122	0.00271	0.00836	0.00469	0.00472	0.000623	0.00265	0.00086	0.037266
2007	0.0024	0.00773	0	9.68e-05	0.000459	0.00656	0.00735	0.00296	0.00254	0.000137	0.00171	8e-05	0.0320228
2008	0.06876	0.000233	0.00414	0.00062	0.000192	0.0058	0.00651	0.0017	0.00219	0	0.00123	0	0.091375
2009	0	0.000218	0.00314	0.00034	0	0.00145	0.00175	0.000497	0	0.0013	0	0	0.008695
2010	0	0.000385	0.00201	0.00197	0.000793	0.00626	0.00271	0.0001	0	0	0.000786	0	0.015014
2011	0	0.00314	0.000283	0.00191	0	0.00591	0.00489	0.00225	0.00231	0.00026	0.00074	0.00394	0.025633
2012	0	0	0.00256	0.00162	0.000253	0.00169	0.00252	0.00173	0.0006	0	0	0	0.010973
2013	3e-05	0.000852	0.00411	0.00066	0.00043	0.00162	0.0077	0.00221	0	0.000884	0.00226	0.00043	0.021186
2014	0	0	0.0013945	0.00054	0	0.0009504	0.0015016	0.0008078	0	0.0020753	0.0007707	0	0.0080403
2015	0	0.00418	0	0	0	0.00118	0.00427	0.00164	0.000518	0.000930528	0	0.000366	0.0130845
2016	0	0.0045351	0.0025272	0.00246	0.000185	0.00291	0.00337	0.00291	0	0.00181	0.000379	0	0.0210863
2017	0	0	0.0044902	0	0	0.00253	0.003993	0.001391	0.0018	0	0	0.0008	0.0150042
（Yiganqi-48 Mission Ferry） water diversion in Bagetuogelake
2000	0.01996	0.00558	0.000173	0	0.00589	0.02245	0.03041	0.03046	0.03886	0.01183	0.01373	0	0.179343
2001	0	0.01464	0.01358	0.00465	0	0.04219	0.05025	0.02468	0.03139	0.01149	0.01375	0.01281	0.21943
2002	0	0.02068	0.00337	0.0031	0.000531	0.01201	0.03728	0.02694	0.03102	0.01377	0.01297	0	0.161671
2003	0.000211	0.0267	0	0.0086	0.00671	0.03218	0.04111	0.02524	0.01477	0.0174	0.00482	0.000992	0.178733
2004	0	0.01843	0.0052	0.00272	0.00386	0.02509	0.04289	0.0168	0.01983	0.01502	0.00972	0	0.15956
2005	0	0.00283	0.01768	0.00879	0.00709	0.04132	0.0354	0.01704	0.02983	0.00366	0.01947	0.00135	0.18446
2006	0	0.02969	0	0	0	0.0054	0.04397	0.01125	0.00717	0.0068	0.00783	0	0.11211
2007	0	0	0	0	0	0.02101	0.04385	0.02494	0.01963	0.000667	0.00362	0	0.113717
2008	0	0	0	0	0	0.05788	0.05054	0.0337	0.00218	0.00162	0	0	0.14592
2009	0	0	0.0031	0.00577	0.000316	0.0069	0.02153	0.03411	0.00984	0.00243	0.0084	0.00487	0.097266
2010	0.00435	0	0.00295	0.00157	0.00628	0.02708	0.04215	0.0051	0.04424	0	0.0159	0.01907	0.16869
2011	0.02776	0.00548	0.00259	0.01073	0.00817	0.02787	0.04461	0.02217	0.02472	0.000994	0.01582	0.02395	0.214864
2012	0.02684	0.00532	0.01138	0.00814	0	0.02744	0.04369	0.024905	0.01975	0.000768	0	0.02676	0.194993
2013	0	0.00185	0.01509	0.00027	0.00237	0.03349	0.05046	0.02369	0.01097	0.00454	0.03351	0	0.17624
2014	0	0	0	0	0.0049499	0.018862	0.0369904	0.0168117	0	0.0034249	0.0155529	0.0154984	0.11209
2015	0.0044453	0	0.013439	0.0016	0.00376445	0.01374	0.04761	0.01463	0	0	0.01236	0.02381	0.135399
2016	0.0033333	0.0038543	0.0208829	0.01056	0.00373	0.03497	0.03365	0.02421	0.00462413	0.00864	0.00417	0.0022	0.154825
2017	0	0.00829	0.015755	0.00408	0.001701	0.01973	0.03987	0.02947	0.0079	0.0037	0.001	0.0136	0.145096
（Yiganqi-48 Mission Ferry） water diversion in Minsheng
2000	0	0	0.0094	0	0.01015	0.38087	1.7079	1.5042	1.5653	0	0.00773	0.000346	5.1859
2001	0	0.01232	0.01265	0	0	0	2.6206	1.1426	0.38153	0.00453	0.00212	0.00192	4.17827
2002	0.01494	0.01507	0	0	0.00206	0.04824	1.544	1.7226	1.4892	0.10373	0.00162	0.02511	4.96657
2003	0.01844	0.01307	0.01237	0	0	0.27776	2.0004	1.2959	1.3036	0.42646	0	0	5.348
2004	0	0	0	0	0.24304	0.41026	1.3769	1.7439	1.2467	0.27839	0.11441	0	5.4136
2005	0.06001	0.05051	0.0315	0.000367	0.52245	1.2703	1.3132	1.3477	0.4468	0.62148	0.00278	0	5.6671
2006	0.0911	0.26685	0	0	0.48283	0.72525	1.8883	1.6613	1.5487	0.773	0.27175	0.01245	7.72153
2007	0.00432	0.05253	0.01842	0.00297	0.14751	0.94943	2.2106	2.5481	2.098	0.64095	0.09107	0.03332	8.79722
2008	0.0208	0.08662	0.14229	0	0.01206	1.4824	1.5915	1.9165	0.96992	0.12148	0.0722	0.01569	6.43146
2009	0.01562	0.02207	0.0263	0.01432	0.0034	0.03706	0.141	0.62972	0.15117	0.04672	0	0	1.08738
2010	0	0	0	0.000129	0	0	0	1.8036	1.8646	0.22935	0	0	3.89768
2011	0.02275	0	0	0	0	0.13582	0.04519	0.09495	1.4015	0.5201	0.00232	0	2.22263
2012	0	0	0.0079	0	0.00223	0.0081	0	1.5376	0.69365	0	0	0	2.24948
2013	0.01945	0	0	0	0	0.21976	1.1671	1.2595	0.51824	0	0	0	3.18405
2014	0.0046509	0	0	0	0	0	0.0748172	1.58504	0.492877	0	0	0	2.15739
2015	0	0	0	0	0	0	0.44518	1.98945	0.070181	0.210557	0.02772	0	2.74309
2016	0	0	0	0	0	0	0.06938	0.317	0.30502	0.44396	0.16632	0	1.30168
2017	0	0	0	0	1.44245	0.20815	0	0.99557	0.6852	0.3485	0	0	3.67987
（Yiganqi-48 Mission Ferry） water diversion in Selibuya
2000	0.0841	0.0107	0.0225	0.0232	0.02	0.1229	0.2785	0.1358	0.1077	0.0476	0.0257	0.0367	0.9154
2001	0.02532	0.04773	0.02382	0.03637	0.03106	0.19293	0.30721	0.11258	0.07494	0.01197	0.0336	0.03334	0.93087
2002	0.0749	0.013	0.0216	0.0234	0.0134	0.051	0.1187	0.1507	0.1409	0.0259	0.0326	0.0261	0.6922
2003	0.05601	0.03408	0.01418	0.03481	0.02618	0.11616	0.19217	0.1335	0.0572	0.02921	0.04059	0.00325	0.73734
2004	0.0787	0.0421	0.0089	0.0218	0.0277	0.0726	0.1781	0.0629	0.0784	0.041	0.0354	0	0.6476
2005	0.0042	0.0685	0.0336	0.0344	0.0408	0.2154	0.1941	0.0743	0.0862	0.0342	0.0375	0.0073	0.8305
2006	0.08122	0.06137	0.00134	0.02682	0.04208	0.09407	0.18051	0.07675	0.03062	0.03741	0.03375	0.01062	0.67656
2007	0.00119	0.04487	0.03448	0.01887	0.0082	0	0.12339	0.0902	0.09072	0.00645	0.03765	0.00213	0.45815
2008	0.03998	0.05491	0.0177	0.0177	0.03085	0.2018	0.1504	0.1064	0.07409	0.02786	0.0292	0.0268	0.77769
2009	0.0497	0.03643	0.01244	0.01578	0.01393	0.03706	0.08895	0.13167	0.05399	0.02161	0.02415	0.03338	0.51909
2010	0.04508	0.0055	0.00649	0.01106	0.02622	0.12383	0.11328	0.1024	0.13227	0	0.04175	0	0.60788
2011	0.09096	0.03894	0.01748	0.0301	0.02095	0.10168	0.13743	0.07361	0.0686	0.01214	0.03808	0.04908	0.67905
2012	0.04598	0.05343	0.03246	0.04079	0.03128	0.12027	0.09046	0.09054	0.01967	0.03044	0.03072	0.05438	0.64042
2013	0.00186	0.04663	0.02334	0.01692	0.00816	0.10466	0.18519	0.09692	0.02975	0.02742	0.0613	0	0.60215
2014	0.0030093	0	0.0524396	0.0319723	0.0070044	0.0626918	0.168093	0.0653789	0.0480902	0.019529	0.0413804	0.0244901	0.524079
2015	0.0316596	0.0478	0.028339	0.0113	0.0263555	0.04161	0.15869	0.07972	0.08501	0.0245981	0.06078	0.08328	0.679142
2016	0.0300387	0.0301743	0.0567907	0.06012	0.0125	0.10681	0.1386	0.10955	0.0398183	0.07393	0.05977	0.0633	0.781402
2017	0.00613	0.03402	0.0653357	0.04995	0.022058	0.08014	0.12391	0.11339	0.03	0.0605	0.0221	0.0619	0.669434
（Yiganqi-48 Mission Ferry） water diversion in Alagen
2000	0.0323	0.1608	0.2189	0.139	0.2682	0.4029	0.7037	0.4803	0.5254	0.2825	0.1956	0.0198	3.4294
2001	0.1312	0.18507	0.25914	0.13704	0.16648	0.88586	0.91031	0.60705	0.36827	0.33275	0.28572	0.11815	4.38704
2002	0.1395	0.2392	0.3277	0.1472	0.0747	0.4332	0.6537	0.6334	0.6878	0.3335	0.2292	0.1365	4.0356
2003	0.14433	0.28619	0.32302	0.11757	0.12069	0.91247	0.91429	0.54349	0.34545	0.05631	0.07395	0.20769	4.04545
2004	0.2364	0.2067	0.2453	0.1341	0.0846	0.4346	0.7869	0.4029	0.3554	0.1818	0.1519	0.158	3.3786
2005	0.1424	0.1659	0.216	0.2054	0.2494	0.8289	0.8032	0.5717	0.4708	0.1803	0.2149	0.14748	4.19638
2006	0.27943	0.28775	0.17509	0.23374	0.2247	0.33811	0.62242	0.3873	0.10162	0.08802	0.09209	0.09379	2.92406
2007	0.12739	0.1368	0.24549	0.275	0.22476	0.46549	0.65831	0.4557	0.32233	0.05527	0	0.16542	3.13196
2008	0.16642	0.24427	0.24855	0.23977	0.37808	1.2085	1.3905	0.74373	0.15543	0.33094	0.26456	0.0994	5.47015
2009	0.14194	0.18402	0.2723	0.23592	0.17122	0.28137	0.93127	1.3869	0.64952	0.57904	0.35442	0.20063	5.38855
2010	0	0.22065	0.32811	0.1892	0.38672	0.97878	1.4717	0.91933	1.2367	0.02652	0.24695	0	6.00466
2011	0.356	0.33471	0.51785	0.25633	0.46455	0.62196	1.557	1.5252	0.81929	0.45727	0.25684	0.14081	7.30781
2012	0.455	0.38035	0.63151	0.43851	0.15104	1.0964	1.7249	1.4798	0.44	0.29561	0.20724	0.03231	7.33267
2013	0.19735	0	0.50095	0.35788	0.03208	0.98646	0.97566	0.13781	0.45697	0.20642	0.37504	0.51653	4.74315
2014	0.256997	0.211645	0.330515	0.287565	0.0347414	0.512646	1.56001	0.816601	0.790448	0.50989	0.251582	0.272687	5.83533
2015	0	0.16548	0.224099	0.236	0.136823	0.40288	1.50733	1.39867	1.04328	0.328562	0.30485	0.21101	5.95898
2016	0.474759	0.465394	0.38111	0.33186	0.12963	0.99973	1.3187	1.39683	1.06721	0.74036	0.24887	0.156	7.71046
2017	0.61443	0.58768	0.132975	0.46774	0.18649	0.73155	1.17439	1.34856	0.3652	0.2794	0.1805	0.368	6.43691
（Yiganqi-48 Mission Ferry） water diversion in Migaiti base
2000	0	0.01824	0.02248	0.00772	0.01178	0.02538	0.07257	0.03562	0.01531	0.04161	0.02717	0.02957	0.30745
2001	0.03084	0.02992	0.03202	0.02503	0.0091	0.0295	0.071	0.0458	0.00156	0.02354	0.03154	0.02188	0.35173
2002	0.02081	0.02044	0.02435	0.01353	0	0.03107	0.04815	0.0841	0.012	0.02217	0.02977	0.03195	0.33834
2003	0.1433	0.02766	0.02968	0.02045	0.00749	0.036	0.07564	0.06655	0.0098	0	0.00719	0.04856	0.47232
2004	0.04639	0.02722	0.00864	0.0121	0	0.06134	0.05721	0.06539	0.0115	0	0.0122	0.03471	0.3367
2005	0.06132	0.05	0.04559	0.02022	0.01616	0.04985	0.07933	0.05465	0.028	0	0.01551	0.05218	0.47281
2006	0.07264	0.05964	0.03851	0.0108	0	0.04229	0.0776	0.07792	0.041	0	0.0076	0.04707	0.47507
2007	0.06328	0.04336	0.03127	0.02104	0.00602	0.046	0.05773	0.051	0.01362	0.00114	0.0307	0.03236	0.39752
2008	0.03732	0.05411	0.04806	0.01942	0.00834	0.0358	0.06633	0.03315	0	0.014	0.021	0.03127	0.3688
2009	0.04695	0.0209	0.01892	0.0124	0	0.01071	0.04393	0.05699	0	0.00548	0.01218	0.01963	0.24809
2010	0.02223	0.01637	0.02124	0.01663	0.01373	0.02713	0.05992	0.09441	0.000412	0	0.01296	0.03197	0.317
2011	0.04254	0.04764	0.04135	0.02682	0.00674	0.0161	0.05529	0.05186	0.03624	0	0	0	0.32458
2012	0.048	0.03554	0.0487	0.04006	0.01518	0.0266	0.06648	0.05547	0.00351	0	0	0.01443	0.35397
2013	0.021304	0.05118	0.09358	0.01377	0	0.03739	0.0639	0.0648	0.01192	0.000105	0	0.06595	0.423899
2014	0.0547085	0.0524794	0.0791597	0.0178494	0.002274	0.0071652	0.0761443	0.0538877	0.006696	0	0	0.0295298	0.379894
2015	0.0641606	0.056255	0.074243	0.0254	0	0.01823	0.10316	0.04597	0	0	0	0.04234	0.429759
2016	0.0907459	0.0800064	0.0594112	0	0	0.05064	0.06439	0.08897	0.0085536	0	0	0.0474	0.490117
2017	0.07971	0.06216	0.0623808	0.00371	0	0.03328	0.10135	0.0628	0.0232	0	0	0.0297	0.458291
（Yiganqi-48 Mission Ferry） water diversion in Migaiti base
2000	0	0.01824	0.02248	0.00772	0.01178	0.02538	0.07257	0.03562	0.01531	0.04161	0.02717	0.02957	0.30745
2001	0.03084	0.02992	0.03202	0.02503	0.0091	0.0295	0.071	0.0458	0.00156	0.02354	0.03154	0.02188	0.35173
2002	0.02081	0.02044	0.02435	0.01353	0	0.03107	0.04815	0.0841	0.012	0.02217	0.02977	0.03195	0.33834
2003	0.1433	0.02766	0.02968	0.02045	0.00749	0.036	0.07564	0.06655	0.0098	0	0.00719	0.04856	0.47232
2004	0.04639	0.02722	0.00864	0.0121	0	0.06134	0.05721	0.06539	0.0115	0	0.0122	0.03471	0.3367
2005	0.06132	0.05	0.04559	0.02022	0.01616	0.04985	0.07933	0.05465	0.028	0	0.01551	0.05218	0.47281
2006	0.07264	0.05964	0.03851	0.0108	0	0.04229	0.0776	0.07792	0.041	0	0.0076	0.04707	0.47507
2007	0.06328	0.04336	0.03127	0.02104	0.00602	0.046	0.05773	0.051	0.01362	0.00114	0.0307	0.03236	0.39752
2008	0.03732	0.05411	0.04806	0.01942	0.00834	0.0358	0.06633	0.03315	0	0.014	0.021	0.03127	0.3688
2009	0.04695	0.0209	0.01892	0.0124	0	0.01071	0.04393	0.05699	0	0.00548	0.01218	0.01963	0.24809
2010	0.02223	0.01637	0.02124	0.01663	0.01373	0.02713	0.05992	0.09441	0.000412	0	0.01296	0.03197	0.317
2011	0.04254	0.04764	0.04135	0.02682	0.00674	0.0161	0.05529	0.05186	0.03624	0	0	0	0.32458
2012	0.048	0.03554	0.0487	0.04006	0.01518	0.0266	0.06648	0.05547	0.00351	0	0	0.01443	0.35397
2013	0.021304	0.05118	0.09358	0.01377	0	0.03739	0.0639	0.0648	0.01192	0.000105	0	0.06595	0.423899
（Yiganqi-48 Mission Ferry） water diversion in Kutaiklik
2000	0	0	0	0	0	0	0.0025	0.00603	0	0	0	0	0.00853
2001	0	0	0	0	0	0	0	0.0034	0	0	0	0	0.0034
2002	0	0	0	0	0	0	0.00189	0.00741	0	0	0	0	0.0093
2003	0	0	0	0	0	0	0.00253	0.00223	0	0	0	0	0.00476
2004	0	0	0	0	0	0	0.00376	0.0049	0.00085	0	0	0	0.00951
2005	0	0	0	0	0	0.00904	0.02173	0.01193	0.0049	0	0	0	0.0476
2006	0	0	0	0	0	0	0.03348	0.03389	0.00117	0	0	0	0.06854
2007	0	0	0	0	0	0.000386	0.01033	0.01746	0.00214	0	0	0	0.030316
2008	0	0	0	0	0	0.01017	0.04437	0.02808	0	0	0	0	0.08262
2009	0	0	0	0	0	0	0.01878	0.04062	0.00051	0	0	0	0.05991
2010	0	0	0	0	0	0	0.0157	0.01574	0	0	0	0	0.03144
2011	0	0	0	0	0	0.00108	0.02577	0.01784	0.00649	0	0	0	0.05118
2012	0	0	0	0	0	0.00452	0.01809	0.01616	0.01257	0	0	0	0.05134
2013	0	0	0	0	0	0.01404	0.02186	0.01159	8.04e-05	0	0	0	0.0475704
2014	0	0.0019993	0	0	0	0.0031372	0.0145368	0.0052739	0.0017047	0	0	0	0.0266519
2015	0	0	0	0	0	0	0.01869	0.01796	0.00328	0	0	0	0.03993
2016	0	0	0	0	0	0.01678	0.02238	0.01895	0.000418	0	0	0	0.058528
2017	0	0	0	0	0	0.01548	0.03084	0.01608	0	0	0	0	0.0624
（Yiganqi-48 Mission Ferry） water diversion in 48 Mission
2000	0	0	0	0	0	0	0.12644	0.09643	0.01415	0	0	0	0.23702
2001	0	0	0	0	0	0	0.10536	0.05866	0.00247	0	0	0	0.16649
2002	0	0	0	0	0	0	0.05498	0.10142	0.01335	0	0	0	0.16975
2003	0	0	0	0	0	0	0.08147	0.07229	0.00639	0	0	0	0.16015
2004	0	0	0	0	0	0	0.04879	0.026	0	0	0	0	0.07479
2005	0	0	0	0	0	0.00492	0.04191	0.02471	0.0024	0	0	0	0.07394
2006	0	0	0	0	0	0	0.03834	0.02305	0.00519	0	0	0	0.06658
2007	0	0	0	0	0	0.00117	0.06013	0.05838	0.01735	0	0	0	0.13703
2008	0	0	0	0	0.01206	0.03211	0.05399	0.04315	0.0002	0	0	0	0.14151
2009	0	0	0	0	0	0	0.0226	0.06284	0.00061	0.000607	0	0	0.086657
2010	0	0	0	0	0	0.00991	0.0226	0.06024	0.000657	0	0	0	0.093407
2011	0	0	0	0	0	0.00303	0.0663	0.05345	0.02074	0	0	0	0.14352
2012	0	0	0	0	0	0.01838	0.06178	0.04541	0.00482	0	0	0	0.13039
2013	0	0	0	0	0	0.03381	0.06567	0.05961	0.00244	0	0	0	0.16153
2014	0	0.0041887	0.0014005	0	0	0.0074822	0.05292	0.0382622	0.0004666	0	0	0	0.10472
2015	0	0	0	0	0	0	0.04896	0.04121	0	0	0	0	0.09017
2016	0	0	0	0	0	0.0327	0.06796	0.03225	0.0169491	0	0	0	0.149859
2017	0	0	0	0	0	0.04493	0.08789	0.02727	0	0	0	0	0.16009
（Yiganqi-48 Mission Ferry） water diversion in Talik
2000	0	0	0	0	0	0	0	0	0	0	0	0	0
2001	0	0	0	0	0	0	0	0	0	0	0	0	0
2002	0	0	0	0	0	0	0	0	0	0	0	0	0
2003	0	0	0	0	0	0	0	0	0	0	0	0	0
2004	0	0	0	0	0	0	0	0	0	0	0	0	0
2005	0	0	0	0	0	0	0	0	0	0	0	0	0
2006	0	0	0	0	0	0	0	0	0	0	0	0	0
2007	0	0	0	0	0	0	0	0	0	0	0	0	0
2008	0	0	0	0	0	0	0	0	0	0	0	0	0
2009	0	0	0	0	0	0	0	0	0	0	0	0	0
2010	0	0	0	0	0	0	0	0	0	0	0	0	0
2011	0	0	0	0	0	0	0	0	0	0	0	0	0
2012	0	0	0	0	0	0	0	0	0	0	0	0	0
2013	0	0	0	0	0	0	0	0	0	0	0	0	0
2014	0	0	0	0	0	0	0	0	0	0	0	0	0
2015	0	0	0	0	0	0	0	0	0	0	0	0	0
2016	0	0	0	0	0	0	0	0	0	0	0	0	0
2017	0	0	0	0	0	0	0	0	0	0	0	0	0
（Yiganqi-48 Mission Ferry）water withdrawal in Jialadong
2000	0	0	0	0	0	0	0	0	0	0	0	0	0
2001	0	0	0	0	0.00469	0	0	0	0	0.00252	0	0.00217	0.00938
2002	0	0	0	0	0	0	0	0.00499	0	0	0	0	0.00499
2003	0	0	0	0	0	0.0001	0	0.00268	0	0	0.00046	0.0034	0.00664
2004	0	0.00095	0.00016	0	0	0.0017	0	0	0	0	0.00143	0	0.00424
2005	0	0	0.0012	0	0	0.0035	0.01345	0.01513	0.01627	0.00848	0	0.00586	0.06389
2006	0	0	0	0	0	0.00028	0.00064	0	0.00335	0.01909	0.0052	0	0.02856
2007	0	0	0	0	0.00052	0.00057	0	0	0	0.01603	0.00219	0	0.01931
2008	0	0	0	0	0	0	0	0	0.00629	0.01257	0	0.00252	0.02138
2009	0	0	0.00073	0.00352	0.00103	0.0109	0	0	0	0	0	0.00143	0.01761
2010	0.00111	0	0.00287	0.00287	0.00413	0.00596	0.0026	0.00037	0	0	0	0.00475	0.02466
2011	0	0	0	0.00108	0.00582	0.00079	0	0	0.00343	0.00991	0.00172	0	0.02275
2012	0	0	0	0.00425	0.00662	0.00294	0.00177	0.00346	0.00253	0.00843	0.00432	0	0.03432
2013	0	0	0.00144	0.00348	0	0	0	0.00589	0.00616	0.00725	0.00959	0.00409	0.0379
2014	0.062977	0.0396922	0	0.0100017	0	0	0	0.0369412	0.164756	0.0354586	0.0223258	0.0119137	0.384066
2015	0.0488333	0.003326	0	0	0	0.01868	0	0	0	0	0	0	0.0708393
2016	0	0	0	0	0	0	0	0	0.191303	0.208565	0.104268	0.0111	0.515236
2017	0	0	0	0	0	0	0.104214	0.019535	0.001	0	0	0	0.124749
（Yiganqi-48 Mission Ferry）total water diversion
2000	0.221218	0.267969	0.34825	0.25192	0.409566	1.22953	3.52185	2.75389	2.64156	0.539855	0.397823	0.332427	12.9159
2001	0.29304	0.387321	0.403958	0.30914	0.275838	1.67132	4.75278	2.47995	1.07762	0.531529	0.5167	0.437791	13.137
2002	0.354536	0.368388	0.474659	0.300153	0.140085	0.713334	2.81562	3.4026	2.63868	0.664456	0.419638	0.365262	12.6574
2003	0.572224	0.517344	0.551043	0.303153	0.232651	1.74777	4.09846	2.72852	1.98491	0.673607	0.229142	0.453956	14.0928
2004	0.497556	0.473344	0.380547	0.282722	0.487293	1.33457	3.13296	2.8337	1.99071	0.668439	0.428632	0.37898	12.8894
2005	0.504416	0.461825	0.520941	0.429951	1.01877	2.9438	3.17914	2.72804	1.50296	0.919985	0.433453	0.414483	15.0578
2006	0.649036	0.875163	0.466166	0.391217	0.881355	1.51881	3.65252	2.89843	2.02326	1.04601	0.550994	0.32402	15.277
2007	0.374519	0.416071	0.452078	0.417874	0.486835	1.93065	3.86719	3.88739	2.90731	0.814601	0.324941	0.448242	16.3277
2008	0.489323	0.560863	0.630785	0.358151	0.540965	3.70538	4.1869	3.44877	1.42488	0.630596	0.543966	0.393635	16.9142
2009	0.422761	0.325913	0.422687	0.361809	0.232287	0.499371	1.67901	2.9988	1.04794	0.742627	0.580278	0.365331	9.67881
2010	0.175347	0.30354	0.445574	0.285774	0.593916	1.70382	2.57635	4.13957	3.55988	0.28149	0.446886	0.267051	14.7792
2011	0.718055	0.582854	0.738928	0.441911	0.626483	1.20215	2.45451	2.27567	2.7708	1.14279	0.46128	0.451532	13.867
2012	0.714176	0.591131	0.880518	0.681584	0.390349	1.82932	2.66861	3.70309	1.63504	0.625203	0.690094	0.379002	14.7881
2013	0.29582	0.207009	0.870254	0.502165	0.723018	2.0177	3.18972	2.41896	1.57175	0.369515	0.697764	0.715705	13.5794
2014	0.570912	0.508047	0.729391	0.566211	0.279964	1.60022	3.52248	4.33289	2.66717	0.882915	0.699203	0.770715	17.1301
2015	0.468086	0.483847	0.552172	0.4663	0.265669	0.84182	3.71126	4.63596	1.38096	0.973334	0.74834	0.810346	15.3381
2016	0.815899	0.886608	0.790861	0.710722	0.664333	2.05763	3.01835	5.10444	2.29462	2.322	0.907285	0.6801	20.2528
2017	0.961821	0.875985	0.622495	0.875121	2.27739	2.85219	3.18164	4.06596	1.5109	1.0442	0.5047	1.0122	19.7846
（Yiganqi-48 Mission Ferry）water withdrawal in Taheqi Reservoir
2000	0	0	0	0	0	0	0	0	0	0	0	0	0
2001	0	0	0	0	0	0.0003	0.0003	0	0	0.0002	0.0129	0.0406	0.0543
2002	0	0	0	0.0714	0.004	0	0	0	0	0	0.015	0.0318	0.1222
2003	0	0	0	0.0702	0	0	0	0	0	0	0.0311	0.0329	0.1342
2004	0	0	0	0	0	0.0406	0	0	0	0	0.0481	0	0.0887
2005	0	0	0	0	0	0	0	0	0	0	0	0	0
2006	0	0	0	0	0	0.0341	0.0004	0	0	0	0.0214	0.018	0.0739
2007	0.0552	0	0.0035	0.0515	0	0	0	0	0	0	0	0	0.1102
2008	0	0	0.009	0.0323	0.022	0	0	0	0	0.011	0.0562	0	0.1305
2009	0	0	0	0.007	0.0229	0	0	0	0	0	0	0	0.0299
2010	0	0	0	0	0	0	0	0	0	0	0	0	0
2011	0	0	0	0	0	0	0	0	0	0	0	0	0
2012	0	0	0	0	0	0.0372	0.0014	0	0	0	0.0505	0	0.0891
2013	0	0	0	0	0	0.0573	0	0	0	0	0.0528	0.0057	0.1158
2014	0	0	0	0.0450239	0	0	0	0	0	0	0	0	0.0450239
2015	0	0	0	0.0243	0	0	0	0	0	0	0	0	0.0243
2016	0	0	0	0	0	0	0	0	0	0	0	0	0
2017	0	0	0	0	0	0	0	0	0	0	0	0	0
（Yiganqi-48 Mission Ferry）water withdrawal in Ailxihu Reservoir
2000	0	0	0	0	0	0	0	0	0	0	0	0	0
2001	0	0	0	0.043365	0.019278	0.104884	0	0	0	0	0.037923	0.071398	0.276848
2002	0	0	0	0	0	0.139977	0	0	0	0.018533	0.148517	0.217745	0.524772
2003	0	0	0	0.04786	0	0.161395	0	0	0	0	0	0	0.209255
2004	0	0	0	0.083056	0.023198	0	0	0	0	0	0.076749	0.15577	0.338773
2005	0	0	0.01443	0.044029	0	0.07338	0	0	0	0	0.141428	0	0.273267
2006	0	0	0.01443	0.028564	0	0.14249	0	0	0	0	0.11275	0.15283	0.451064
2007	0	0	0.03564	0.02554	0.05592	0.05432	0	0	0	0	0.08445	0.1347	0.39057
2008	0	0	0.03113	0.006302	0.0726	0.1437	0.056	0	0	0.020477	0.076801	0.104492	0.511502
2009	0	0	0.005506	0.056575	0.031903	0.031656	0.002751	0	0	0	0.096984	0.07922	0.304595
2010	0	0	0	0.05581	0.04006	0.08072	0	0	0	0	0.025721	0.055426	0.257737
2011	0	0	0.029981	0.06896	0.075	0.01885	0	0	0	0	0.0775	0.07509	0.345381
2012	0	0	0	0.02379	0	0.11617	0.028184	0	0	0	0.04579	0.08994	0.303874
2013	0	0	0	0.02501	0.014	0.15782	0	0	0.01637	0	0.0738	0.06712	0.35412
2014	0	0.0044323	0.0499392	0.0005201	0.0117677	0	0	0	0.0134525	0.0339293	0.0464918	0.0802138	0.240747
2015	0	0	0	0.0486	0.01085	0.0372557	0	0	0	0	0.01671	0.07776	0.191176
2016	0	0	0.0579312	0.00089	0	0	0	0	0	0	0	0	0.0588212
2017	0	0	0	0.02496	0	0	0	0	0	0	0	0	0.02496
（Yiganqi-48 Mission Ferry）water withdrawal in Yahongdan
2000	0	0	0	0	0	0	0	0	0	0	0	0	0
2001	0	0	0	0	0	0	0	0	0	0	0	0	0
2002	0	0	0	0	0	0	0	0	0	0	0	0	0
2003	0	0	0	0	0	0	0	0	0	0	0	0.02675	0.02675
2004	0.0217	0.0227	0.01939	0.01216	0.06263	0.15095	0.29335	0.17278	0.01346	0.0003	0.0418	0.04217	0.85339
2005	0.01878	0.03312	0.01837	0.00105	0.07726	0.17769	0.17935	0	0.07478	0.03967	0	0	0.62007
2006	0	0.0521	0.0128	0.0057	0.10485	0.1601	0.23485	0.2096	0.0004	0	0.0203	0.02632	0.82702
2007	0.02655	0.01745	0.014517	0	0.00741	0.1792	0.21535	0.22835	0.0923	0.02126	0.00489	0.00409	0.811367
2008	0.02117	0.0386	0.02755	0.002032	0	0.17839	0.2415	0.18915	0.000247	0.00443	0.012509	0.02606	0.741638
2009	0.02005	0.00485	0	0	0	0.01573	0.17568	0.18818	0.01534	0.00272	0	0.00291	0.42546
2010	0.01801	0.008205	0.00038	0	0	0.14955	0.2808	0.2617	0.1231	0.647	0	0	1.48874
2011	0.08565	0.0354	0.03728	0.00055	0	0.10182	0.27441	0.27675	0.1042	0.0045	0.0004	0.02095	0.94191
2012	0.052	0.0458	0.0558	0.007268	0.01251	0.18205	0.2205	0.22791	0.00606	0	0.0349	0.02113	0.865928
2013	0.0774	0.0402	0.0203	0	0.01135	0.1694	0.2181	0.2532	0.0098	0	0.019	0.0646	0.88335
2014	0.7776	0.334368	0.0943488	0	0	0.715306	1.67115	0.635342	0.0452995	0.348365	0.11988	0.123811	4.86547
2015	0.063504	0	0	0	0.00864	0	1.73958	1.1964	0	0	0	0	3.00812
2016	0	0	0	0	0	0	0	0	0	0	0	0	0
2017	0	0	0	0	0	0	0	0	0	1.0597	0.9253	1.1444	3.1294
（Yiganqi-48 Mission Ferry）water withdrawal in Gate 1
2000	0.055	0.1391	0.269	0.2619	0.2105	0.0955	0.1234	0.0487	0.0311	0.1198	0.2361	0.1439	1.734
2001	0.032905	0.05499	0.25014	0.24775	0.26896	0.08241	0.27098	0.26114	0.07762	0.17044	0.2319	0.07908	2.02831
2002	0.0743	0.0314	0.1805	0.1987	0.1236	0.0331	0.0321	0.1195	0.0354	0.1573	0.106	0.0904	1.1823
2003	0.07554	0.04361	0.21052	0.08452	0.02067	0	0	0.06276	0.02985	0	0.05471	0.07395	0.65613
2004	0.0809	0.0185	0.2075	0.083	0.0522	0.0235	0.0753	0.1191	0.0629	0.0413	0.0307	0	0.7949
2005	0	0.0198	0.1385	0.2985	0.2934	0.2924	0.283	0.214	0.1934	0.1869	0.1882	0.10264	2.21074
2006	0.02292	0.00436	0.14723	0.2502	0.38107	0.22158	0.06985	0.06185	0	0.2849	0.41737	0.03637	1.8977
2007	0.00743	0.13636	0.27069	0.32646	0.35343	0.25433	0.03072	0.07584	0.07345	0.49471	0.30883	0.27897	2.61122
2008	0.06876	0.05256	0.22375	0.24471	0.46513	0.29394	0.10561	0.05563	0.26975	0.5254	0.43851	0.26989	3.01364
2009	0	0.2042	0.38534	0.32345	0.22562	0.48505	0.54541	0.08526	0.28344	0.68405	0.47768	0.35633	4.05583
2010	0.13613	0.17174	0.40141	0.24608	0.52657	0.44018	0.17377	0.23409	0.21306	0.12112	0.33276	0.21626	3.21317
2011	0.09599	0.09432	0.15584	0.30247	0.56714	0.35148	0.00183	0.17891	0.10809	0.58861	0.40084	0.32899	3.17451
2012	0.11614	0.00421	0.13709	0.46625	0.15978	0.39834	0.18626	0.02286	0.05884	0.0603	0.11842	0.28575	2.01424
2013	0.03667	0.18321	0.48983	0.44846	0.14364	0.0416	0	0.14806	0.08538	0.10597	0.15453	0	1.83735
2014	0.0029808	0	0.329832	0.360539	0.103749	0.493733	0.11308	0.0898646	0.14815	0.396732	0.336502	0.429952	2.80511
2015	0.266086	0.25569	0.446593	0.3394	0.248892	0.49965	0.15708	0.06045	0.14038	0.173552	0.10568	0	2.69345
2016	0.0605431	0.0868838	0.31054	0.44142	0.128658	0.32633	0.117539	0.24575	0.231088	0.09683	0.09477	0.1196	2.25995
2017	0.17512	0.08728	0.331767	0.16403	0.029056	0.14286	0.165525	0.093632	0.0854	0.243	0.3938	0.2217	2.13317
（Yiganqi-48 Mission Ferry）total water withdrawal
2000	0.055	0.1391	0.269	0.2619	0.2105	0.0955	0.1234	0.0487	0.0311	0.1198	0.2361	0.1439	1.734
2001	0.032905	0.05499	0.25014	0.291115	0.288238	0.187594	0.27128	0.26114	0.07762	0.17064	0.282723	0.191078	2.35946
2002	0.0743	0.1805	0.1987	0.195	0.0371	0.172077	0.1195	0.0354	0.1573	0.124533	0.269517	0.339945	1.90387
2003	0.07554	0.04361	0.21052	0.20258	0.02067	0.161395	0	0.06276	0.02985	0	0.08581	0.1336	1.02633
2004	0.1026	0.0412	0.22689	0.178216	0.138028	0.21505	0.36865	0.29188	0.07636	0.0416	0.197349	0.19794	2.07576
2005	0.01878	0.05292	0.1713	0.343579	0.37066	0.54347	0.46235	0.214	0.26818	0.22657	0.329628	0.10264	3.10408
2006	0.02292	0.05646	0.17446	0.284464	0.48592	0.55827	0.3051	0.27145	0.0004	0.2849	0.57182	0.23352	3.24968
2007	0.08918	0.15381	0.324347	0.4035	0.41676	0.48785	0.24607	0.30419	0.16575	0.51597	0.39817	0.41776	3.92336
2008	0.08993	0.09116	0.29143	0.285344	0.55973	0.61603	0.40311	0.24478	0.269997	0.561307	0.58402	0.400442	4.39728
2009	0.02005	0.20905	0.390846	0.387025	0.280423	0.532436	0.723841	0.27344	0.29878	0.68677	0.574664	0.43846	4.81579
2010	0.15414	0.179945	0.40179	0.30189	0.56663	0.67045	0.45457	0.49579	0.33616	0.76812	0.358481	0.271686	4.95965
2011	0.18164	0.12972	0.223101	0.37198	0.64214	0.47215	0.27624	0.45566	0.21229	0.59311	0.47874	0.42503	4.4618
2012	0.16814	0.05001	0.19289	0.497308	0.17229	0.73376	0.436344	0.25077	0.0649	0.0603	0.24961	0.39682	3.27314
2013	0.11407	0.22341	0.51013	0.47347	0.16899	0.42612	0.2181	0.40126	0.11155	0.10597	0.30013	0.13742	3.19062
2014	0.780581	0.3388	0.47412	0.406083	0.115517	1.20904	1.78423	0.725207	0.206902	0.779026	0.502874	0.633977	7.95635
2015	0.32959	0.25569	0.446593	0.4123	0.268382	0.536906	1.89666	1.25685	0.14038	0.173552	0.12239	0.07776	5.91705
2016	0.0605431	0.0868838	0.368471	0.44231	0.128658	0.32633	0.117539	0.24575	0.231088	0.09683	0.09477	0.1196	2.31877
2017	0.17512	0.08728	0.331767	0.18899	0.029056	0.14286	0.165525	0.093632	0.0854	1.3027	1.3191	1.3661	5.28753

## Sheet: 48 Mission Ferry-Ailektamu
Monthly water volume from 48 Mission Ferry to Aliketamu in 2000-2017
												Unit：108m3
year month	1	2	3	4	5	6	7	8	9	10	11	12	Total
discharge in 48 Mission Ferry
2000	0	0	0	0	0	0	7.26	7.61	0.85	0	0	0	15.72
2001	0	0	0	0	0	0	9.83	9.78	1.18	0	0	0	20.79
2002	0	0	0	0	0	0	1.14	6.08	1.14	0	0	0	8.36
2003	0	0	0	0	0	0	4.27	4.47	1.88	0	0	0	10.62
2004	0	0	0	0	0	0	2.47	6.91	0.11	0	0	0	9.49
2005	0	0	0	0	0	1.78	11.97	10.56	4.71	0	0	0	29.02
2006	0	0	0	0	0	0	8.49	16.53	1.38	0	0	0	26.4
2007	0	0	0	0	0	0.12	3.64	5.22	1.62	0	0	0	10.6
2008	0	0	0	0	0	2.04	6.56	7.71	0.63	0	0	0	16.94
2009	0	0	0	0	0	0	0.52	3.86	0.08	0	0	0	4.46
2010	0	0	0	0	0	0	2.32	19.36	1.81	0	0	0	23.49
2011	0	0	0	0	0	0	3.21	3.96	2.51	0	0	0	9.68
2012	0	0	0	0	0	0.76	6.52	12.19	5.44	0.37	0	0	25.28
2013	0.3722	0	0	0	0	1.8714	7.5799	15.6151	2.9808	0.9321	0.17	0	29.5215
2014	0	1.70796	0	0	0	0.05184	4.36579	5.70499	1.55779	0	0	0	13.3884
2015	0	0	0	0	0	0	4.61773	11.8624	0.8985	0	0	0	17.3786
2016	0	0	0	0	0	2.36416	6.43179	8.76269	4.73092	0	0	0	22.2896
2017	0	0	0	0	0	0	13.0144	10.9961	2.6112	0.3402	0	0	26.962
（48 Mission Ferry - Aliketamu synthesis）total water diversion
2000	0	0	0	0	0	0	0	0	0	0	0	0	0
2001	0	0	0	0	0	0	0	0	0	0	0	0	0
2002	0	0	0	0	0	0	0	0	0	0	0	0	0
2003	0	0	0	0	0	0	0	0	0	0	0	0	0
2004	0	0	0	0	0	0	0	0	0	0	0	0	0
2005	0	0	0	0	0	0	0	0	0	0	0	0	0
2006	0	0	0	0	0	0	0	0	0	0	0	0	0
2007	0	0	0	0	0	0	0	0	0	0	0	0	0
2008	0	0	0	0	0	0	0	0	0	0	0	0	0
2009	0	0	0	0	0	0	0	0	0	0	0	0	0
2010	0	0	0	0	0	0	0	0	0	0	0	0	0
2011	0	0	0	0	0	0	0	0	0	0	0	0	0
2012	0	0	0	0	0	0	0	0	0	0	0	0	0
2013	0	0	0	0	0	0	0	0	0	0	0	0	0
2014	0	0	0	0	0	0	1.3216	6.2118	0.2922	0	0	0	7.8256
2015	0	0	0	0	0	0	2.09186	9.12436	0.47183	0	0	0	11.688
2016	0	0	0	0	0	0	0	0	0	0	0	0	0
2017	0	0	0	0	0	0.16679	4.76267	2.80835	0.4947	0	0	0	8.23251
（48 Mission Ferry - Aliketamu synthesis）total water withdrawal
2000	0	0	0	0	0	0	0	0	0	0	0	0	0
2001	0	0	0	0	0	0	0	0	0	0	0	0	0
2002	0	0	0	0	0	0	0	0	0	0	0	0	0
2003	0	0	0	0	0	0	0	0	0	0	0	0	0
2004	0	0	0	0	0	0	0	0	0	0	0	0	0
2005	0	0	0	0	0	0	0	0	0	0	0	0	0
2006	0	0	0	0	0	0	0	0	0	0	0	0	0
2007	0	0	0	0	0	0	0	0	0	0	0	0	0
2008	0	0	0	0	0	0	0	0	0	0	0	0	0
2009	0	0	0	0	0	0	0	0	0	0	0	0	0
2010	0	0	0	0	0	0	0	0	0	0	0	0	0
2011	0	0	0	0	0	0	0	0	0	0	0	0	0
2012	0	0	0	0	0	0	0	0	0	0	0	0	0
2013	0	0	0	0	0	0	0	0	0	0	0	0	0
2014	0	0	0	0	0	0	0	0	0	0	0	0	0
2015	0	0	0	0	0	0	0	0	0	0	0	0	0
2016	0	0	0	0	0	0	0	0	0	0	0	0	0
2017	0	0	0	0	0	0	0	0	0	0	0	0	0
Aliketamu synthesis
2000	0	0	0	0	0	0	4.044	4.74	0.496	0	0	0	9.28
2001	0	0	0	0	0	0	4.01	4.78	0.75	0	0	0	9.54
2002	0	0	0	0	0	0	0.74	5.2	0.98	0	0	0	6.92
2003	0	0	0	0	0	0	3.428	3.732	1.56	0	0	0	8.72
2004	0	0	0	0	0	0	2.02	5.13	0.076	0	0	0	7.226
2005	0	0	0	0	0	1.22	4.34	8.42	2.17	0	0	0	16.15
2006	0	0	0	0	0	0	4.91	8.715	2.53	0	0	0	16.155
2007	0	0	0	0	0	0	2.979	0.766	1.648	0	0	0	5.393
2008	0	0	0	0	0	1.122	4.218	4.43	0.602	0	0	0	10.372
2009	0	0	0	0	0	0	0.533	2.242	0.077	0	0	0	2.852
2010	0	0	0	0	0	0	1.65	9.14	0.09	0	0	0	10.88
2011	0	0	0	0	0	0	2.27	3.49	2.09	0	0	0	7.85
2012	0	0	0	0	0	0.53	5.85	6.74	5.167	0	0	0	18.287
2013	0.5611	0	0	0	0.766	2.336	7.168	10.547	1.86	0	0	0	23.2381
2014	0	0.176844	0	0	0	0	1.21618	1.67132	0.676512	0	0	0	3.74086
2015	0	0	0	0	0	0	0.921802	3.48451	0.238637	0	0	0	4.64495
2016	0	0	0	0	0	0.964311	6.05884	9.78966	4.89624	0	0	0	21.7091
2017	0	0	0	0	0	0.16679	10.8932	10.294	4.7647	0	0	0	26.1187
（Aliketamu）water diversion in Shalanghe
2000													0
2001													0
2002													0
2003													0
2004													0
2005													0
2006													0
2007													0
2008													0
2009													0
2010													0
2011													0
2012													0
2013													0
（Aliketamu）water diversion in Small Sea Reservoir
2000													0
2001													0
2002													0
2003													0
2004													0
2005													0
2006													0
2007													0
2008													0
2009													0
2010													0
2011													0
2012													0
2013													0
2014	0	0	0	0	0	0	0.0661	0	0	0	0	0	0.0661
2015	0	0	0	0	0	0	0.0222912	0	0	0	0	0	0.0222912
2016	0	0	0	0	0	0.205114	0.161067	1.18022	0.773453	0	0	0	2.31986
2017	0	0	0	0	0	0	0.424051	0	0	0	0	0	0.424051
（Aliketamu）water diversion the Canal outside Small Sea Reservoir
2000													0
2001													0
2002													0
2003													0
2004													0
2005													0
2006													0
2007													0
2008													0
2009													0
2010													0
2011													0
2012													0
2013													0
2014	0	0	0	0	0	0	0.6144	0	0	0	0	0	0.6144
2015	0	0	0	0	0	0	0.531965	0	0	0	0	0	0.531965
2016	0	0	0	0	0	0.0117504	0.0990144	0	0.0343872	0	0	0	0.145152
2017	0	0	0	0	0	0	0.145411	0	0	0	0	0	0.145411
（Aliketamu）total water diversion
2000	0	0	0	0	0	0	4.044	4.74	0.496	0	0	0	9.28
2001	0	0	0	0	0	0	4.01	4.78	0.75	0	0	0	9.54
2002	0	0	0	0	0	0	0.74	5.2	0.98	0	0	0	6.92
2003	0	0	0	0	0	0	3.428	3.732	1.56	0	0	0	8.72
2004	0	0	0	0	0	0	2.02	5.13	0.076	0	0	0	7.226
2005	0	0	0	0	0	1.22	1.58	5.38	1.1	0	0	0	9.28
2006	0	0	0	0	0	0	2.193	6.415	0.672	0	0	0	9.28
2007	0	0	0	0	0	0	2.979	0.216	1.288	0	0	0	4.483
2008	0	0	0	0	0	1.122	4.218	2.92	0.522	0	0	0	8.782
2009	0	0	0	0	0	0	0.533	2.242	0.077	0	0	0	2.852
2010	0	0	0	0	0	0	1.58	7.7	0	0	0	0	9.28
2011	0	0	0	0	0	0	2.2	2	2	0	0	0	6.2
2012	0	0	0	0	0	0	3.82	3.04	3.147	0	0	0	10.007
2013	0.5611	0	0	0	0.05616	0.406	2.968	5.627	0	0	0	0	9.61826

## Sheet: Ailektamu-Heiniyazi
Monthly water volume from Aliketamu discharge to Heiniyazi in 2000-2017
												Unit：108m3
year month	1	2	3	4	5	6	7	8	9	10	11	12	Total
Aliketamu discharge
2000	0	0	0	0	0	0	0	0	0	0	0	0	0
2001	0	0	0	0	0	0	0	0	0	0	0	0	0
2002	0	0	0	0	0	0	0	0	0	0	0	0	0
2003	0	0	0	0	0	0	0	0	0	0	0	0	0
2004	0	0	0	0	0	0	0	0	0	0	0	0	0
2005	0	0	0	0	0	0	2.76	3.04	1.07	0	0	0	6.87
2006	0	0	0	0	0	0	2.72	2.3	1.86	0	0	0	6.88
2007	0	0	0	0	0	0	0	0.55	0.36	0	0	0	0.91
2008	0	0	0	0	0	0	0	1.51	0.08	0	0	0	1.59
2009	0	0	0	0	0	0	0	0	0	0	0	0	0
2010	0	0	0	0	0	0	0.07	1.44	0.09	0	0	0	1.6
2011	0	0	0	0	0	0	0.07	1.49	0.09	0	0	0	1.65
2012	0	0	0	0	0	0.53	2.03	3.7	2.02	0	0	0	8.28
2013	0	0	0	0	0.71	1.93	4.2	4.92	1.86	0	0	0	13.62
2014	0	0.176844	0	0	0	0	0.53568	1.67132	0.676512	0	0	0	3.06036
2015	0	0	0	0	0	0	0.367546	3.48451	0.238637	0	0	0	4.09069
2016	0	0	0	0	0	0.0277344	1.48607	3.4827	1.95428	0	0	0	6.95078
2017	0	0	0	0	0	0	5.56105	7.4857	4.27	0	0	0	17.3167
（Aliketamu discharge- Heiniyazi）total water diversion
2000	0	0	0	0	0	0	0	0	0	0	0	0	0
2001	0	0	0	0	0	0	0	0	0	0	0	0	0
2002	0	0	0	0	0	0	0	0	0	0	0	0	0
2003	0	0	0	0	0	0	0	0	0	0	0	0	0
2004	0	0	0	0	0	0	0	0	0	0	0	0	0
2005	0	0	0	0	0	0	0	0	0	0	0	0	0
2006	0	0	0	0	0	0	0	0	0	0	0	0	0
2007	0	0	0	0	0	0	0	0	0	0	0	0	0
2008	0	0	0	0	0	0	0	0	0	0	0	0	0
2009	0	0	0	0	0	0	0	0	0	0	0	0	0
2010	0	0	0	0	0	0	0	0	0	0	0	0	0
2011	0	0	0	0	0	0	0	0	0	0	0	0	0
2012	0	0	0	0	0	0	0	0	0	0	0	0	0
2013	0	0	0	0	0	0	0	0	0	0	0	0	0
（Aliketamu discharge- Heiniyazi）total water withdrawal
2000	0	0	0	0	0	0	0	0	0	0	0	0	0
2001	0	0	0	0	0	0	0	0	0	0	0	0	0
2002	0	0	0	0	0	0	0	0	0	0	0	0	0
2003	0	0	0	0	0	0	0	0	0	0	0	0	0
2004	0	0	0	0	0	0	0	0	0	0	0	0	0
2005	0	0	0	0	0	0	0	0	0	0	0	0	0
2006	0	0	0	0	0	0	0	0	0	0	0	0	0
2007	0	0	0	0	0	0	0	0	0	0	0	0	0
2008	0	0	0	0	0	0	0	0	0	0	0	0	0
2009	0	0	0	0	0	0	0	0	0	0	0	0	0
2010	0	0	0	0	0	0	0	0	0	0	0	0	0
2011	0	0	0	0	0	0	0	0	0	0	0	0	0
2012	0	0	0	0	0	0	0	0	0	0	0	0	0
2013	0	0	0	0	0	0	0	0	0	0	0	0	0
Heiniyazi
2000	0	0	0	0	0	0	0	0	0	0	0	0	0
2001	0	0	0	0	0	0	0	0	0	0	0	0	0
2002	0	0	0	0	0	0	0	0	0	0	0	0	0
2003	0	0	0	0	0	0	0	0	0	0	0	0	0
2004	0	0	0	0	0	0	0	0	0	0	0	0	0
2005	0	0	0	0	0	0	0	1.098	1.436	0	0	0	2.534
2006	0	0	0	0	0	0	0	1.359	1.267	0	0	0	2.626
2007	0	0	0	0	0	0	0	0	0	0	0	0	0
2008	0	0	0	0	0	0	0	0.172	0	0	0	0	0.172
2009	0	0	0	0	0	0	0	0	0	0	0	0	0
2010	0	0	0	0	0	0	0	0.125	0.336	0	0	0	0.461
2011	0	0	0	0	0	0	0	0	0	0	0	0	0
2012	0	0	0	0	0	0	0	1.48249	2.74752	0.387029	0.080352	0	4.6974
2013	0	0	0	0	0	0.004	0.745338	2.42162	2.80195	0.837302	0.686016	0.35	7.84623
2014	0.1305	0.1035	0.1123	0.0105	0	0	0	1.2035	0.3939	0	0	0	1.9542
2015	0	0	0	0	0	0	0	1.75141	0.631969	0	0	0	2.38338
2016	0	0	0	0	0	0	0.461549	2.26869	3.3594	0.225966	0	0	6.31561
2017	0	0	0	0	0	0	0.83367	4.60166	4.11	1.21	1.43	0	12.1853
